# Supplementary material for: Population Structure and Climate Effects on Geckobia Infestation in Ptyodactylus Geckos from Israel and West Bank, with Descriptions of G. parva sp. nov. and G. inermis sp. nov
Source: Animals (Basel). 2025 Nov 30;15(23):3461. doi: 10.3390/ani15233461 (PMC12691030; doi:10.3390/ani15233461)
Supplement: Supplementary file 1 [file animals-15-03461-s001.zip]

Archive with 2 entries (2 files):
- animals-3939415-supplementary_table_1.csv
- Supplementary _Table_2_.pdf
