# Supplementary material for: Population Structure and Climate Effects on Geckobia Infestation in Ptyodactylus Geckos from Israel and West Bank, with Descriptions of G. parva sp. nov. and G. inermis sp. nov
Source: Animals (Basel). 2025 Nov 30;15(23):3461. doi: 10.3390/ani15233461 (PMC12691030; doi:10.3390/ani15233461)
Supplement: Supplementary file 1 [file animals-15-03461-s001.zip › animals-3939415-supplementary_table_1.csv]

mite_species_name	l_p	female	male	imgochrysalis	deutonymph	protonymph	larva	nymphchrysalis	eggs	catalog_number	scientific_name_of_hosts	locality	district	event_date	from_which_part_of_the_host	second_place_on_host	decimal_latitude	decimal_longitude	month	adults	immatures	chrysalis	total_individuals	immature_adult_ratio	climate_zone	mite_species_found	has_mites	season
Not_found	0	0	0	0	0	0	0	0	ABSENT	18873	Ptyodactylus guttatus Heyden, 1827	Arad area	Southern District	01.04.1988					4.0	0	0	0	0		semi-arid	not_found	FALSE	Spring
Not_found	0	0	0	0	0	0	0	0	ABSENT	5300	Ptyodactylus guttatus Heyden, 1827	at "Sivuv Kwish HaNeft"	Central District	03.10.1956			31.065892	34.838186	10.0	0	0	0	0		semi-arid	not_found	FALSE	Autumn
Not_found	0	0	0	0	0	0	0	0	ABSENT	18581	Ptyodactylus guttatus Heyden, 1827	presumably Israel	Unknown							0	0	0	0			not_found	FALSE
Not_found	0	0	0	0	0	0	0	0	ABSENT	11034	Ptyodactylus guttatus Heyden, 1827	SE of Tulkarem: 1/2 km W of Kur	Northern District	21.04.1969			32.362242	35.027481	4.0	0	0	0	0		mediterranean	not_found	FALSE	Spring
Not_found	0	0	0	0	0	0	0	0	ABSENT	7414	Ptyodactylus hasselquistii (Donndorff, 1798)	Eilath	Southern District	19.05.1962			29.552545	34.952111	5.0	0	0	0	0		semi-arid	not_found	FALSE	Spring
Not_found	0	0	0	0	0	0	0	0	ABSENT	12911	Ptyodactylus puiseuxi Boutan, 1893	Gesher	Northern District	14.01.1975			32.617095	35.54586	1.0	0	0	0	0		mediterranean	not_found	FALSE	Winter
Not_found	0	0	0	0	0	0	0	0	ABSENT	7015	Ptyodactylus guttatus Heyden, 1827	Lahav: ca 4 km N of.	Southern District	09.07.1960					7.0	0	0	0	0		semi-arid	not_found	FALSE	Summer
Not_found	0	0	0	0	0	0	0	0	ABSENT	14327	Ptyodactylus guttatus Heyden, 1827	Petah-Tiqwa cemetary	Central District	09.02.1980			31.73521	34.883063	2.0	0	0	0	0		semi-arid	not_found	FALSE	Winter
Not_found	0	0	0	0	0	0	0	0	ABSENT	14981	Ptyodactylus guttatus Heyden, 1827	nr New Sha'are Zedeq Hospital IG 16801310	Jerusalem District	17.08.1980			31.771689	35.189076	8.0	0	0	0	0		desert-edge	not_found	FALSE	Summer
Not_found	0	0	0	0	0	0	0	0	ABSENT	14131	Ptyodactylus guttatus Heyden, 1827	Sede Boqer: SW of	Southern District	15.09.1979			30.832875	34.739776	9.0	0	0	0	0		semi-arid	not_found	FALSE	Autumn
Not_found	0	0	0	0	0	0	0	0	ABSENT	23652	Ptyodactylus guttatus Heyden, 1827	Jerusalem: Qiryat Sh'muel	Jerusalem District	01.01.2006					1.0	0	0	0	0		desert-edge	not_found	FALSE	Winter
Not_found	0	0	0	0	0	0	0	0	ABSENT	2599	Ptyodactylus guttatus Heyden, 1827	Jerusalem	Jerusalem District	28.12.1953			31.780707	35.220748	12.0	0	0	0	0		desert-edge	not_found	FALSE	Winter
Not_found	0	0	0	0	0	0	0	0	ABSENT	13686	Ptyodactylus guttatus Heyden, 1827	Mevasseret Yerushalayim	Jerusalem District	01.06.1976			31.801441	35.157392	6.0	0	0	0	0		desert-edge	not_found	FALSE	Summer
Not_found	0	0	0	0	0	0	0	0	ABSENT	23242	Ptyodactylus guttatus Heyden, 1827	Bat-Shelomo	Haifa District	21.08.1961					8.0	0	0	0	0		mediterranean	not_found	FALSE	Summer
Not_found	0	0	0	0	0	0	0	0	ABSENT	2552	Ptyodactylus guttatus Heyden, 1827	Jerusalem	Jerusalem District	01.02.1954			31.780707	35.220748	2.0	0	0	0	0		desert-edge	not_found	FALSE	Winter
Not_found	0	0	0	0	0	0	0	0	ABSENT	19402	Ptyodactylus puiseuxi Boutan, 1893	Alone Habashan	Northern District	06.05.1996					5.0	0	0	0	0		mediterranean	not_found	FALSE	Spring
Not_found	0	0	0	0	0	0	0	0	ABSENT	24126	Ptyodactylus guttatus Heyden, 1827	HaShalom road: 'En Yahav	Southern District	21.05.2010			30.680399	35.241095	5.0	0	0	0	0		semi-arid	not_found	FALSE	Spring
Not_found	0	0	0	0	0	0	0	0	ABSENT	17730	Ptyodactylus guttatus Heyden, 1827	Bet Gubrin	Jerusalem District	01.01.1960					1.0	0	0	0	0		desert-edge	not_found	FALSE	Winter
Not_found	0	0	0	0	0	0	0	0	ABSENT	1912	Ptyodactylus puiseuxi Boutan, 1893	Tiberias	Northern District	29.03.1950			32.787578	35.542303	3.0	0	0	0	0		mediterranean	not_found	FALSE	Spring
Not_found	0	0	0	0	0	0	0	0	ABSENT	13281	Ptyodactylus guttatus Heyden, 1827	Hirbet Za'ak (nr Lahav)	Central District	31.05.1976			31.415012	34.868385	5.0	0	0	0	0		semi-arid	not_found	FALSE	Spring
Not_found	0	0	0	0	0	0	0	0	ABSENT	6809	Ptyodactylus guttatus Heyden, 1827	Wadi Suenit (Judean Hills) / No Data	Jerusalem District							0	0	0	0		desert-edge	not_found	FALSE
Not_found	0	0	0	0	0	0	0	0	ABSENT	18244	Ptyodactylus puiseuxi Boutan, 1893	Yahudiyya Forest (dolmen), IG 21552597	Northern District	24.05.1987			32.931281	35.69675	5.0	0	0	0	0		mediterranean	not_found	FALSE	Spring
Not_found	0	0	0	0	0	0	0	0	ABSENT	2771	Ptyodactylus guttatus Heyden, 1827	Tel Yerukham	Southern District	04.05.1954			30.995746	34.919075	5.0	0	0	0	0		semi-arid	not_found	FALSE	Spring
Not_found	0	0	0	0	0	0	0	0	ABSENT	7379	Ptyodactylus guttatus Heyden, 1827	btw. Dimona & Kefar Yerokham	Central District	11.09.1962			31.013866	34.958815	9.0	0	0	0	0		semi-arid	not_found	FALSE	Autumn
Not_found	0	0	0	0	0	0	0	0	ABSENT	1648	Ptyodactylus guttatus Heyden, 1827	Palestine, W. Zeita, nr. Kibbuts Gath, nr Iraq-El-Manshuih	Central District	15.12.1945			31.640294	34.804327	12.0	0	0	0	0		semi-arid	not_found	FALSE	Winter
Not_found	0	0	0	0	0	0	0	0	ABSENT	14436	Ptyodactylus guttatus Heyden, 1827	Petah Tiqwa cemetary	Northern District	09.02.1980			32.095932	34.881805	2.0	0	0	0	0		mediterranean	not_found	FALSE	Winter
Not_found	0	0	0	0	0	0	0	0	ABSENT	18571	Ptyodactylus guttatus Heyden, 1827	Beer Sheva - Elat rd, km131	Southern District	29.08.1965					8.0	0	0	0	0		semi-arid	not_found	FALSE	Summer
Not_found	0	0	0	0	0	0	0	0	ABSENT	14647	Ptyodactylus guttatus Heyden, 1827	Gitit: main road next to	Northern District	26.03.1980					3.0	0	0	0	0		mediterranean	not_found	FALSE	Spring
Not_found	0	0	0	0	0	0	0	0	ABSENT	19198	Ptyodactylus puiseuxi Boutan, 1893	Qazbia jnct	Outside Israel	16.05.1996					5.0	0	0	0	0			not_found	FALSE	Spring
Not_found	0	0	0	0	0	0	0	0	ABSENT	19198	Ptyodactylus puiseuxi Boutan, 1893	Qazbia jnct	Outside Israel	16.05.1996					5.0	0	0	0	0			not_found	FALSE	Spring
Not_found	0	0	0	0	0	0	0	0	ABSENT	18112	Ptyodactylus guttatus Heyden, 1827	Israel	Unknown	01.01.1988					1.0	0	0	0	0			not_found	FALSE	Winter
Not_found	0	0	0	0	0	0	0	0	ABSENT	23214	Ptyodactylus guttatus Heyden, 1827	S. Agur	Jerusalem District	05.09.1979					9.0	0	0	0	0		desert-edge	not_found	FALSE	Autumn
Not_found	0	0	0	0	0	0	0	0	ABSENT	5484	Ptyodactylus guttatus Heyden, 1827	Wadi Raman: Trias	Southern District	14.07.1956			30.589759	34.876482	7.0	0	0	0	0		semi-arid	not_found	FALSE	Summer
Not_found	0	0	0	0	0	0	0	0	ABSENT	18558	Ptyodactylus guttatus Heyden, 1827	Sedom - Naveh-Midbar, km 77	Southern District	29.08.1965					8.0	0	0	0	0		semi-arid	not_found	FALSE	Summer
Not_found	0	0	0	0	0	0	0	0	ABSENT	14172	Ptyodactylus guttatus Heyden, 1827	Sede Boqer: opp. Midrasha	Southern District	26.09.1979			30.851057	34.781506	9.0	0	0	0	0		semi-arid	not_found	FALSE	Autumn
Not_found	0	0	0	0	0	0	0	0	ABSENT	14092	Ptyodactylus puiseuxi Boutan, 1893	Mt. Meron	Northern District	31.03.1980					3.0	0	0	0	0		mediterranean	not_found	FALSE	Spring
Not_found	0	0	0	0	0	0	0	0	ABSENT	14092	Ptyodactylus puiseuxi Boutan, 1893	Mt. Meron	Northern District	31.03.1980					3.0	0	0	0	0		mediterranean	not_found	FALSE	Spring
Not_found	0	0	0	0	0	0	0	0	ABSENT	14094	Ptyodactylus guttatus Heyden, 1827	Jerusalem-Jericho road	Jerusalem District	04.05.1980			31.807705	35.326359	5.0	0	0	0	0		desert-edge	not_found	FALSE	Spring
Not_found	0	0	0	0	0	0	0	0	ABSENT	23281	Ptyodactylus guttatus Heyden, 1827	Ein Gedi	Southern District�	15.08.1957					8.0	0	0	0	0		semi-arid	not_found	FALSE	Summer
Not_found	0	0	0	0	0	0	0	0	ABSENT	18131	Ptyodactylus puiseuxi Boutan, 1893	Mt Hermon: Marj Man	Northern District	25.05.1987					5.0	0	0	0	0		mediterranean	not_found	FALSE	Spring
Not_found	0	0	0	0	0	0	0	0	ABSENT	14166	Ptyodactylus guttatus Heyden, 1827	Sede Boqer: opp. Midrasha	Southern District	15.08.1979			30.851057	34.781506	8.0	0	0	0	0		semi-arid	not_found	FALSE	Summer
Not_found	0	0	0	0	0	0	0	0	ABSENT	5444	Ptyodactylus guttatus Heyden, 1827	Mt. Tabor (on top)	Northern District	08.07.1956			32.685949	35.391511	7.0	0	0	0	0		mediterranean	not_found	FALSE	Summer
Not_found	0	0	0	0	0	0	0	0	ABSENT	23215	Ptyodactylus puiseuxi Boutan, 1893	Yahudiyya forest, ca IG: 21632620	Northern District	06.04.1980			32.951985	35.705421	4.0	0	0	0	0		mediterranean	not_found	FALSE	Spring
Not_found	0	0	0	0	0	0	0	0	ABSENT	14580	Ptyodactylus guttatus Heyden, 1827	Qireyat Shemuel	Jerusalem District	14.08.1979			31.780707	35.220748	8.0	0	0	0	0		desert-edge	not_found	FALSE	Summer
Not_found	0	0	0	0	0	0	0	0	ABSENT	18235	Ptyodactylus guttatus Heyden, 1827	Social Insurance Institute Head Office bldg	Jerusalem District	18.09.1986			31.780707	35.220748	9.0	0	0	0	0		desert-edge	not_found	FALSE	Autumn
Not_found	0	0	0	0	0	0	0	0	ABSENT	14148	Ptyodactylus guttatus Heyden, 1827	Petah Tiqwa: cemetary (nr Industrial area)	Northern District	24.07.1979			32.095932	34.881805	7.0	0	0	0	0		mediterranean	not_found	FALSE	Summer
Not_found	0	0	0	0	0	0	0	0	ABSENT	1644	Ptyodactylus guttatus Heyden, 1827	Palestine, Wadi Suanit	Outside Israel	01.05.1946					5.0	0	0	0	0			not_found	FALSE	Spring
Not_found	0	0	0	0	0	0	0	0	ABSENT	1787	Ptyodactylus guttatus Heyden, 1827	Jerusalem: Hamekasher	Jerusalem District	21.01.1950			36.287115	34.66513	1.0	0	0	0	0		desert-edge	not_found	FALSE	Winter
Not_found	0	0	0	0	0	0	0	0	ABSENT	17903	Ptyodactylus puiseuxi Boutan, 1893	N Lake Kinneret	Northern District	12.07.1984					7.0	0	0	0	0		mediterranean	not_found	FALSE	Summer
Not_found	0	0	0	0	0	0	0	0	ABSENT	13016	Ptyodactylus guttatus Heyden, 1827	Sheikh Dhiyab	Northern District	07.11.1967			32.049258	35.425148	11.0	0	0	0	0		mediterranean	not_found	FALSE	Autumn
Not_found	0	0	0	0	0	0	0	0	ABSENT	11978	Ptyodactylus guttatus Heyden, 1827	Nahal Neqarot	Southern District	17.03.1970			30.770163	35.529767	3.0	0	0	0	0		semi-arid	not_found	FALSE	Spring
Not_found	0	0	0	0	0	0	0	0	ABSENT	5689	Ptyodactylus guttatus Heyden, 1827	'Emek Yizre'el	Northern District	01.01.1957					1.0	0	0	0	0		mediterranean	not_found	FALSE	Winter
Not_found	0	0	0	0	0	0	0	0	ABSENT	1785	Ptyodactylus guttatus Heyden, 1827	'Abde	Southern District	05.10.1950			30.792413	34.776539	10.0	0	0	0	0		semi-arid	not_found	FALSE	Autumn
Not_found	0	0	0	0	0	0	0	0	ABSENT	13610	Ptyodactylus guttatus Heyden, 1827	Hazeva, 6-7km NW	Southern District	19.04.1967			30.806646	35.17356	4.0	0	0	0	0		semi-arid	not_found	FALSE	Spring
Not_found	0	0	0	0	0	0	0	0	ABSENT	6802	Ptyodactylus guttatus Heyden, 1827	Wadi Suenit (Judean Hills) / No Data	Jerusalem District							0	0	0	0		desert-edge	not_found	FALSE
Not_found	0	0	0	0	0	0	0	0	ABSENT	18289	Ptyodactylus guttatus Heyden, 1827	nr Hazeva, IG ca 17450195	Southern District	19.10.1985			30.76605	35.257134	10.0	0	0	0	0		semi-arid	not_found	FALSE	Autumn
Not_found	0	0	0	0	0	0	0	0	ABSENT	19418	Ptyodactylus guttatus Heyden, 1827	Lahav, Hirbet Rimmon	Southern District	18.04.1996					4.0	0	0	0	0		semi-arid	not_found	FALSE	Spring
Not_found	0	0	0	0	0	0	0	0	ABSENT	2910	Ptyodactylus hasselquistii (Donndorff, 1798)	Elat: Williams House	Southern District	01.04.1955			29.552525	34.941793	4.0	0	0	0	0		semi-arid	not_found	FALSE	Spring
Not_found	0	0	0	0	0	0	0	0	ABSENT	17584	Ptyodactylus guttatus Heyden, 1827	Hirbet Za'aq (nr Lahav) IG 13750915	Central District	31.05.1976			31.415012	34.868385	5.0	0	0	0	0		semi-arid	not_found	FALSE	Spring
Not_found	0	0	0	0	0	0	0	0	ABSENT	5475	Ptyodactylus guttatus Heyden, 1827	Hartuv	Jerusalem District	31.08.1955			31.764309	34.999075	8.0	0	0	0	0		desert-edge	not_found	FALSE	Summer
Not_found	0	0	0	0	0	0	0	0	ABSENT	12910	Ptyodactylus puiseuxi Boutan, 1893	N of Gesher	Northern District	14.01.1975			32.6324	35.554443	1.0	0	0	0	0		mediterranean	not_found	FALSE	Winter
Not_found	0	0	0	0	0	0	0	0	ABSENT	17912	Ptyodactylus guttatus Heyden, 1827	Petah Tiqwa	Northern District	22.10.1984			32.095958	34.892399	10.0	0	0	0	0		mediterranean	not_found	FALSE	Autumn
Not_found	0	0	0	0	0	0	0	0	ABSENT	14991	Ptyodactylus guttatus Heyden, 1827	nr New Sha'are Zedeq Hospital IG 16801310	Jerusalem District	09.02.1980			31.771689	35.189076	2.0	0	0	0	0		desert-edge	not_found	FALSE	Winter
Not_found	0	0	0	0	0	0	0	0	ABSENT	6803	Ptyodactylus guttatus Heyden, 1827	Wadi Suenit (Judean Hills) / No Data	Jerusalem District							0	0	0	0		desert-edge	not_found	FALSE
Not_found	0	0	0	0	0	0	0	0	ABSENT	23342	Ptyodactylus hasselquistii (Donndorff, 1798)	Nahal Shlomo, Eilat Mts.	Southern District	28.11.2000					11.0	0	0	0	0		semi-arid	not_found	FALSE	Autumn
Not_found	0	0	0	0	0	0	0	0	ABSENT	12112	Ptyodactylus guttatus Heyden, 1827	Yeroham	Southern District	28.09.1970			30.991254	34.927464	9.0	0	0	0	0		semi-arid	not_found	FALSE	Autumn
Not_found	0	0	0	0	0	0	0	0	ABSENT	18562	Ptyodactylus guttatus Heyden, 1827	Shivta	Southern District	29.10.1965					10.0	0	0	0	0		semi-arid	not_found	FALSE	Autumn
Not_found	0	0	0	0	0	0	0	0	ABSENT	5768	Ptyodactylus guttatus Heyden, 1827	'Ein Gedi	Southern District	16.08.1957			31.452301	35.386916	8.0	0	0	0	0		semi-arid	not_found	FALSE	Summer
Not_found	0	0	0	0	0	0	0	0	ABSENT	18088	Ptyodactylus puiseuxi Boutan, 1893	Qibbuz Yiftah	Northern District	31.12.1985					12.0	0	0	0	0		mediterranean	not_found	FALSE	Winter
Not_found	0	0	0	0	0	0	0	0	ABSENT	18368	Ptyodactylus guttatus Heyden, 1827	Nahal Zafit, IG 17800424	Southern District	17.10.1986			30.97258	35.293884	10.0	0	0	0	0		semi-arid	not_found	FALSE	Autumn
Not_found	0	0	0	0	0	0	0	0	ABSENT	14924	Ptyodactylus guttatus Heyden, 1827	Hirbet Yatir IG 15170846	Jerusalem District	04.05.1983			31.353087	35.017841	5.0	0	0	0	0		desert-edge	not_found	FALSE	Spring
Not_found	0	0	0	0	0	0	0	0	ABSENT	18565	Ptyodactylus guttatus Heyden, 1827	Israel	Unknown							0	0	0	0			not_found	FALSE
Not_found	0	0	0	0	0	0	0	0	ABSENT	17416	Ptyodactylus guttatus Heyden, 1827	Petah Tiqwa (cemetary)	Northern District	22.10.1984			32.095958	34.892399	10.0	0	0	0	0		mediterranean	not_found	FALSE	Autumn
Not_found	0	0	0	0	0	0	0	0	ABSENT	14969	Ptyodactylus guttatus Heyden, 1827	nr New Sha'are Zedeq Hospital IG 16801310	Jerusalem District	19.04.1980			31.771689	35.189076	4.0	0	0	0	0		desert-edge	not_found	FALSE	Spring
Not_found	0	0	0	0	0	0	0	0	ABSENT	18572	Ptyodactylus guttatus Heyden, 1827	Mt Gilbo'a	Northern District	06.08.1965					8.0	0	0	0	0		mediterranean	not_found	FALSE	Summer
Not_found	0	0	0	0	0	0	0	0	ABSENT	18572	Ptyodactylus guttatus Heyden, 1827	Mt Gilbo'a	Northern District	06.08.1965					8.0	0	0	0	0		mediterranean	not_found	FALSE	Summer
Not_found	0	0	0	0	0	0	0	0	ABSENT	18858	Ptyodactylus guttatus Heyden, 1827	CAPTIVE BRED	Unknown	01.01.1963					1.0	0	0	0	0			not_found	FALSE	Winter
Not_found	0	0	0	0	0	0	0	0	ABSENT	10151	Ptyodactylus guttatus Heyden, 1827	Wadi Giraffi	Southern District	29.08.1965			30.323838	34.955356	8.0	0	0	0	0		semi-arid	not_found	FALSE	Summer
Not_found	0	0	0	0	0	0	0	0	ABSENT	18083	Ptyodactylus guttatus Heyden, 1827	Petah Tiqwa: cemetary	Central District	22.10.1984					10.0	0	0	0	0		semi-arid	not_found	FALSE	Autumn
Not_found	0	0	0	0	0	0	0	0	ABSENT	6112	Ptyodactylus puiseuxi Boutan, 1893	Palestine, Jerash, S Tetrapylon	Outside Israel	15.11.1945					11.0	0	0	0	0			not_found	FALSE	Autumn
Not_found	0	0	0	0	0	0	0	0	ABSENT	2846	Ptyodactylus guttatus Heyden, 1827	btw. Be'er Sheva and Bir Asluj	Central District	03.07.1955			31.086622	34.832867	7.0	0	0	0	0		semi-arid	not_found	FALSE	Summer
Not_found	0	0	0	0	0	0	0	0	ABSENT	14342	Ptyodactylus puiseuxi Boutan, 1893	Israel	Unknown							0	0	0	0			not_found	FALSE
Not_found	0	0	0	0	0	0	0	0	ABSENT	7102	Ptyodactylus guttatus Heyden, 1827	'Ein Gedi	Southern District	05.06.1961			31.452301	35.386916	6.0	0	0	0	0		semi-arid	not_found	FALSE	Summer
Not_found	0	0	0	0	0	0	0	0	ABSENT	18114	Ptyodactylus guttatus Heyden, 1827	Israel	Unknown	01.01.1988					1.0	0	0	0	0			not_found	FALSE	Winter
Not_found	0	0	0	0	0	0	0	0	ABSENT	24298	Ptyodactylus guttatus Heyden, 1827	Negev: near road 40, between Lehavim jnct and Beer Sheva	Southern District	30.04.2018					4.0	0	0	0	0		semi-arid	not_found	FALSE	Spring
Not_found	0	0	0	0	0	0	0	0	ABSENT	12121	Ptyodactylus puiseuxi Boutan, 1893	prob. Poriya-Tiberias area	Northern District	01.01.1967					1.0	0	0	0	0		mediterranean	not_found	FALSE	Winter
Not_found	0	0	0	0	0	0	0	0	ABSENT	6810	Ptyodactylus guttatus Heyden, 1827	Wadi Suenit (Judean Hills) / No Data	Jerusalem District							0	0	0	0		desert-edge	not_found	FALSE
Not_found	0	0	0	0	0	0	0	0	ABSENT	2549	Ptyodactylus guttatus Heyden, 1827	18 km SSE of Be'er Sheva	Central District	30.01.1954			31.176235	34.969936	1.0	0	0	0	0		semi-arid	not_found	FALSE	Winter
Not_found	0	0	0	0	0	0	0	0	ABSENT	17767	Ptyodactylus guttatus Heyden, 1827	Bet Oren	Northern District	11.08.1985			32.731918	35.006483	8.0	0	0	0	0		mediterranean	not_found	FALSE	Summer
Not_found	0	0	0	0	0	0	0	0	ABSENT	10337	Ptyodactylus guttatus Heyden, 1827	Arad	Jerusalem District	01.01.1966			31.257621	35.210159	1.0	0	0	0	0		desert-edge	not_found	FALSE	Winter
Not_found	0	0	0	0	0	0	0	0	ABSENT	10920	Ptyodactylus guttatus Heyden, 1827	'Arad rd (see FI) grid 14600755	Central District	15.02.1970			31.270913	34.958151	2.0	0	0	0	0		semi-arid	not_found	FALSE	Winter
Not_found	0	0	0	0	0	0	0	0	ABSENT	18575	Ptyodactylus guttatus Heyden, 1827	Beer Sheva - Elat rd, km104	Southern District	29.08.1965					8.0	0	0	0	0		semi-arid	not_found	FALSE	Summer
Not_found	0	0	0	0	0	0	0	0	ABSENT	13429	Ptyodactylus guttatus Heyden, 1827	Makhtesh Ramon (inside)	Southern District	05.08.1968			30.594307	34.892107	8.0	0	0	0	0		semi-arid	not_found	FALSE	Summer
Not_found	0	0	0	0	0	0	0	0	ABSENT	1647	Ptyodactylus guttatus Heyden, 1827	Palestine, Bir Hafir	Southern District	31.03.1946			30.717698	34.588948	3.0	0	0	0	0		semi-arid	not_found	FALSE	Spring
Not_found	0	0	0	0	0	0	0	0	ABSENT	10161	Ptyodactylus guttatus Heyden, 1827	Wadi Giraffi	Southern District	01.08.1965			30.323838	34.955356	8.0	0	0	0	0		semi-arid	not_found	FALSE	Summer
Not_found	0	0	0	0	0	0	0	0	ABSENT	11995	Ptyodactylus guttatus Heyden, 1827	Arad road 5 km from Arad beer-Sheva Hebron crossroads	Central District	15.02.1970			31.270913	34.958151	2.0	0	0	0	0		semi-arid	not_found	FALSE	Winter
Not_found	0	0	0	0	0	0	0	0	ABSENT	19295	Ptyodactylus guttatus Heyden, 1827	CAPTIVE BRED	Unknown	17.09.1997					9.0	0	0	0	0			not_found	FALSE	Autumn
Not_found	0	0	0	0	0	0	0	0	ABSENT	2886	Ptyodactylus guttatus Heyden, 1827	Above Nesher	Northern District	15.02.1955			32.844677	35.039346	2.0	0	0	0	0		mediterranean	not_found	FALSE	Winter
Not_found	0	0	0	0	0	0	0	0	ABSENT	23282	Ptyodactylus guttatus Heyden, 1827	Bet Eshel	Southern District	29.05.1957					5.0	0	0	0	0		semi-arid	not_found	FALSE	Spring
Not_found	0	0	0	0	0	0	0	0	ABSENT	14649	Ptyodactylus guttatus Heyden, 1827	Tarqumiya Forest IG 15371095, +600-650m	Jerusalem District	05.12.1981			31.577683	35.038464	12.0	0	0	0	0		desert-edge	not_found	FALSE	Winter
Not_found	0	0	0	0	0	0	0	0	ABSENT	13772	Ptyodactylus guttatus Heyden, 1827	Wadi 'Arava: 6.4km N of Elat Airport	Southern District	23.11.1978			29.599517	34.986059	11.0	0	0	0	0		semi-arid	not_found	FALSE	Autumn
Not_found	0	0	0	0	0	0	0	0	ABSENT	7286	Ptyodactylus guttatus Heyden, 1827	Ramla (camp) (Eucalyptus tree)	Central District	21.03.1962			31.9065	34.861324	3.0	0	0	0	0		semi-arid	not_found	FALSE	Spring
Not_found	0	0	0	0	0	0	0	0	ABSENT	23392	Ptyodactylus guttatus Heyden, 1827	Hill	Central District				31.058675	34.822557		0	0	0	0		semi-arid	not_found	FALSE
Not_found	0	0	0	0	0	0	0	0	ABSENT	12413	Ptyodactylus guttatus Heyden, 1827	Israel	Unknown	01.01.1966					1.0	0	0	0	0			not_found	FALSE	Winter
Not_found	0	0	0	0	0	0	0	0	ABSENT	17564	Ptyodactylus guttatus Heyden, 1827	Jerusalem	Jerusalem District	08.04.1984			31.780707	35.220748	4.0	0	0	0	0		desert-edge	not_found	FALSE	Spring
Not_found	0	0	0	0	0	0	0	0	ABSENT	13318	Ptyodactylus guttatus Heyden, 1827	Bet Shemesh: 2km SW of	Jerusalem District	18.11.1974					11.0	0	0	0	0		desert-edge	not_found	FALSE	Autumn
Not_found	0	0	0	0	0	0	0	0	ABSENT	13020	Ptyodactylus guttatus Heyden, 1827	South of Jiftlik	Northern District	07.11.1967			32.062677	35.480247	11.0	0	0	0	0		mediterranean	not_found	FALSE	Autumn
Not_found	0	0	0	0	0	0	0	0	ABSENT	13700	Ptyodactylus puiseuxi Boutan, 1893	Qiryat Shemona	Northern District	01.01.1974			33.2049	35.574934	1.0	0	0	0	0		mediterranean	not_found	FALSE	Winter
Not_found	0	0	0	0	0	0	0	0	ABSENT	6100	Ptyodactylus guttatus Heyden, 1827	Palestine, Wadi Suanit	Outside Israel	01.05.1946					5.0	0	0	0	0			not_found	FALSE	Spring
Not_found	0	0	0	0	0	0	0	0	ABSENT	2220	Ptyodactylus guttatus Heyden, 1827	Ein Gedi	Jerusalem District	01.04.1953			31.452301	35.386916	4.0	0	0	0	0		desert-edge	not_found	FALSE	Spring
Not_found	0	0	0	0	0	0	0	0	ABSENT	14296	Ptyodactylus puiseuxi Boutan, 1893	Mt. Meron	Northern District	31.03.1980					3.0	0	0	0	0		mediterranean	not_found	FALSE	Spring
Not_found	0	0	0	0	0	0	0	0	ABSENT	14296	Ptyodactylus puiseuxi Boutan, 1893	Mt. Meron	Northern District	31.03.1980					3.0	0	0	0	0		mediterranean	not_found	FALSE	Spring
Not_found	0	0	0	0	0	0	0	0	ABSENT	14967	Ptyodactylus guttatus Heyden, 1827	nr New Sha'are Zedeq Hospital IG 16801310	Jerusalem District	04.07.1980			31.771689	35.189076	7.0	0	0	0	0		desert-edge	not_found	FALSE	Summer
Not_found	0	0	0	0	0	0	0	0	ABSENT	12009	Ptyodactylus guttatus Heyden, 1827	32km from Beer Sheva on the way to Arad	Jerusalem District	27.09.1970			31.262007	35.02642	9.0	0	0	0	0		desert-edge	not_found	FALSE	Autumn
Not_found	0	0	0	0	0	0	0	0	ABSENT	14772	Ptyodactylus guttatus Heyden, 1827	Israel	Unknown							0	0	0	0			not_found	FALSE
Not_found	0	0	0	0	0	0	0	0	ABSENT	7369	Ptyodactylus guttatus Heyden, 1827	Tiberias	Northern District	01.01.1959			32.787526	35.542239	1.0	0	0	0	0		mediterranean	not_found	FALSE	Winter
Not_found	0	0	0	0	0	0	0	0	ABSENT	13957	Ptyodactylus guttatus Heyden, 1827	'En Deqalim	Central District	14.05.1979			31.717359	34.967528	5.0	0	0	0	0		semi-arid	not_found	FALSE	Spring
Not_found	0	0	0	0	0	0	0	0	ABSENT	14563	Ptyodactylus guttatus Heyden, 1827	Enot Deqalim	Jerusalem District	14.05.1979			31.717359	34.967528	5.0	0	0	0	0		desert-edge	not_found	FALSE	Spring
Not_found	0	0	0	0	0	0	0	0	ABSENT	13956	Ptyodactylus guttatus Heyden, 1827	Jerusalem	Jerusalem District	01.01.1979			31.780707	35.220748	1.0	0	0	0	0		desert-edge	not_found	FALSE	Winter
Not_found	0	0	0	0	0	0	0	0	ABSENT	6797	Ptyodactylus puiseuxi Boutan, 1893	Palestine, Allegedly wadi Suenit (Judean Hills) FI	Jerusalem District							0	0	0	0		desert-edge	not_found	FALSE
Not_found	0	0	0	0	0	0	0	0	ABSENT	18066	Ptyodactylus guttatus Heyden, 1827	Jerusalem	Jerusalem District	18.01.1988					1.0	0	0	0	0		desert-edge	not_found	FALSE	Winter
Not_found	0	0	0	0	0	0	0	0	ABSENT	13716	Ptyodactylus puiseuxi Boutan, 1893	Qiryat Shemona	Northern District	09.09.1974			33.21931	35.580358	9.0	0	0	0	0		mediterranean	not_found	FALSE	Autumn
Not_found	0	0	0	0	0	0	0	0	ABSENT	17780	Ptyodactylus guttatus Heyden, 1827	Mizpe Kokhav Hashahar	Outside Israel	21.03.1986					3.0	0	0	0	0			not_found	FALSE	Spring
Not_found	0	0	0	0	0	0	0	0	ABSENT	17780	Ptyodactylus guttatus Heyden, 1827	Mizpe Kokhav Hashahar	Outside Israel	21.03.1986					3.0	0	0	0	0			not_found	FALSE	Spring
Not_found	0	0	0	0	0	0	0	0	ABSENT	17780	Ptyodactylus guttatus Heyden, 1827	Mizpe Kokhav Hashahar	Outside Israel	21.03.1986					3.0	0	0	0	0			not_found	FALSE	Spring
Not_found	0	0	0	0	0	0	0	0	ABSENT	2967	Ptyodactylus guttatus Heyden, 1827	Talbije	Jerusalem District	23.08.1955			31.780707	35.220748	8.0	0	0	0	0		desert-edge	not_found	FALSE	Summer
Not_found	0	0	0	0	0	0	0	0	ABSENT	14573	Ptyodactylus guttatus Heyden, 1827	Jericho-Ramallah rd IG 18131475, 600m	Jerusalem District	25.03.1980			31.92043	35.329679	3.0	0	0	0	0		desert-edge	not_found	FALSE	Spring
Not_found	0	0	0	0	0	0	0	0	ABSENT	19760	Ptyodactylus guttatus Heyden, 1827	Jerusalem?	Jerusalem District							0	0	0	0		desert-edge	not_found	FALSE
Not_found	0	0	0	0	0	0	0	0	ABSENT	2801	Ptyodactylus guttatus Heyden, 1827	Gvat- Hasharon	Southern District	15.01.1955					1.0	0	0	0	0		semi-arid	not_found	FALSE	Winter
Not_found	0	0	0	0	0	0	0	0	ABSENT	14891	Ptyodactylus guttatus Heyden, 1827	Hirbet Bani Fadil	Southern District	04.06.1981					6.0	0	0	0	0		semi-arid	not_found	FALSE	Summer
Not_found	0	0	0	0	0	0	0	0	ABSENT	17770	Ptyodactylus guttatus Heyden, 1827	Mizpe Kokhav Hashahar	Outside Israel	21.03.1986					3.0	0	0	0	0			not_found	FALSE	Spring
Not_found	0	0	0	0	0	0	0	0	ABSENT	17770	Ptyodactylus guttatus Heyden, 1827	Mizpe Kokhav Hashahar	Outside Israel	21.03.1986					3.0	0	0	0	0			not_found	FALSE	Spring
Not_found	0	0	0	0	0	0	0	0	ABSENT	17770	Ptyodactylus guttatus Heyden, 1827	Mizpe Kokhav Hashahar	Outside Israel	21.03.1986					3.0	0	0	0	0			not_found	FALSE	Spring
Not_found	0	0	0	0	0	0	0	0	ABSENT	24299	Ptyodactylus guttatus Heyden, 1827	Jerusalem	Jerusalem District	05.01.2018					1.0	0	0	0	0		desert-edge	not_found	FALSE	Winter
Not_found	0	0	0	0	0	0	0	0	ABSENT	7749	Ptyodactylus puiseuxi Boutan, 1893	nr. Poria hostel	Northern District	31.03.1964					3.0	0	0	0	0		mediterranean	not_found	FALSE	Spring
Not_found	0	0	0	0	0	0	0	0	ABSENT	13399	Ptyodactylus guttatus Heyden, 1827	Jerusalem	Jerusalem District	28.04.1976			31.780707	35.220748	4.0	0	0	0	0		desert-edge	not_found	FALSE	Spring
Not_found	0	0	0	0	0	0	0	0	ABSENT	18580	Ptyodactylus guttatus Heyden, 1827	"caught outside" [prob. Jerusalem: Q.Shmuel OR Russian comp]	Jerusalem District	01.01.1966					1.0	0	0	0	0		desert-edge	not_found	FALSE	Winter
Not_found	0	0	0	0	0	0	0	0	ABSENT	14119	Ptyodactylus guttatus Heyden, 1827	Petah-Tiqwa: cemetary	Northern District	18.03.1979			32.095932	34.881805	3.0	0	0	0	0		mediterranean	not_found	FALSE	Spring
Not_found	0	0	0	0	0	0	0	0	ABSENT	17935	Ptyodactylus puiseuxi Boutan, 1893	S of HaGolan	Northern District	03.07.1987					7.0	0	0	0	0		mediterranean	not_found	FALSE	Summer
Not_found	0	0	0	0	0	0	0	0	ABSENT	12909	Ptyodactylus puiseuxi Boutan, 1893	N of Gesher	Northern District	14.01.1975			32.6324	35.554443	1.0	0	0	0	0		mediterranean	not_found	FALSE	Winter
Not_found	0	0	0	0	0	0	0	0	ABSENT	14127	Ptyodactylus guttatus Heyden, 1827	Sede Boqer: Midrasha (inside)	Southern District	09.02.1979			30.849253	34.781514	2.0	0	0	0	0		semi-arid	not_found	FALSE	Winter
Not_found	0	0	0	0	0	0	0	0	ABSENT	24235	Ptyodactylus guttatus Heyden, 1827	Jerusalem: home of Chanan Dimentman	Jerusalem District	20.07.2014					7.0	0	0	0	0		desert-edge	not_found	FALSE	Summer
Not_found	0	0	0	0	0	0	0	0	ABSENT	14977	Ptyodactylus guttatus Heyden, 1827	nr New Sha'are Zedeq Hospital IG 16801310	Jerusalem District	05.04.1980			31.771689	35.189076	4.0	0	0	0	0		desert-edge	not_found	FALSE	Spring
Not_found	0	0	0	0	0	0	0	0	ABSENT	10171	Ptyodactylus guttatus Heyden, 1827	Be'er Sheva - Elath rd., km 140	Southern District	01.08.1965			30.295029	34.986614	8.0	0	0	0	0		semi-arid	not_found	FALSE	Summer
Not_found	0	0	0	0	0	0	0	0	ABSENT	5445	Ptyodactylus guttatus Heyden, 1827	Mt. Tabor (on top)	Northern District	08.07.1956			32.685949	35.391511	7.0	0	0	0	0		mediterranean	not_found	FALSE	Summer
Not_found	0	0	0	0	0	0	0	0	ABSENT	10173	Ptyodactylus guttatus Heyden, 1827	Be'er Sheva - Elath rd., km 116	Southern District	29.08.1965					8.0	0	0	0	0		semi-arid	not_found	FALSE	Summer
Not_found	0	0	0	0	0	0	0	0	ABSENT	14133	Ptyodactylus guttatus Heyden, 1827	Sede Boqer: SW of	Southern District	15.09.1979			30.832875	34.739776	9.0	0	0	0	0		semi-arid	not_found	FALSE	Autumn
Not_found	0	0	0	0	0	0	0	0	ABSENT	14709	Ptyodactylus guttatus Heyden, 1827	Mt Gilbo'a "station II" above Hefziba	Northern District	06.02.1980			32.502128	35.252797	2.0	0	0	0	0		mediterranean	not_found	FALSE	Winter
Not_found	0	0	0	0	0	0	0	0	ABSENT	24124	Ptyodactylus hasselquistii (Donndorff, 1798)	Elat	Southern District	15.10.2012					10.0	0	0	0	0		semi-arid	not_found	FALSE	Autumn
Not_found	0	0	0	0	0	0	0	0	ABSENT	1028	Ptyodactylus guttatus Heyden, 1827	Palestine, km26 on rd Jerusalem-Jericho	Jerusalem District	01.04.2040			31.780683	35.284093	4.0	0	0	0	0		desert-edge	not_found	FALSE	Spring
Not_found	0	0	0	0	0	0	0	0	ABSENT	12410	Ptyodactylus guttatus Heyden, 1827	Jerusalem	Jerusalem District	01.10.1966			31.780707	35.220748	10.0	0	0	0	0		desert-edge	not_found	FALSE	Autumn
Not_found	0	0	0	0	0	0	0	0	ABSENT	19894	Ptyodactylus guttatus Heyden, 1827	Israel	Unknown							0	0	0	0			not_found	FALSE
Not_found	0	0	0	0	0	0	0	0	ABSENT	12303	Ptyodactylus guttatus Heyden, 1827	Nahal Neqarot	Southern District	23.03.1970			30.607862	34.902491	3.0	0	0	0	0		semi-arid	not_found	FALSE	Spring
Not_found	0	0	0	0	0	0	0	0	ABSENT	12372	Ptyodactylus guttatus Heyden, 1827	Gan HaNasi	Jerusalem District	17.12.1970			31.780707	35.220748	12.0	0	0	0	0		desert-edge	not_found	FALSE	Winter
Not_found	0	0	0	0	0	0	0	0	ABSENT	12048	Ptyodactylus guttatus Heyden, 1827	Eshta'ol	Jerusalem District	04.06.1972			31.780559	35.009597	6.0	0	0	0	0		desert-edge	not_found	FALSE	Summer
Not_found	0	0	0	0	0	0	0	0	ABSENT	17594	Ptyodactylus guttatus Heyden, 1827	ca 15km W 'Arad, IG 154074	Jerusalem District	31.05.1976			31.257518	35.042177	5.0	0	0	0	0		desert-edge	not_found	FALSE	Spring
Not_found	0	0	0	0	0	0	0	0	ABSENT	7634	Ptyodactylus guttatus Heyden, 1827	Nahal Amatzia, open. of N. of 'Ein Husub	Southern District	28.03.1963			30.833691	35.27285	3.0	0	0	0	0		semi-arid	not_found	FALSE	Spring
Not_found	0	0	0	0	0	0	0	0	ABSENT	18257	Ptyodactylus guttatus Heyden, 1827	Ma'ayan Zevi	Haifa District	01.02.1988					2.0	0	0	0	0		mediterranean	not_found	FALSE	Winter
Not_found	0	0	0	0	0	0	0	0	ABSENT	18257	Ptyodactylus guttatus Heyden, 1827	Ma'ayan Zevi	Haifa District	01.02.1988					2.0	0	0	0	0		mediterranean	not_found	FALSE	Winter
Not_found	0	0	0	0	0	0	0	0	ABSENT	17934	Ptyodactylus puiseuxi Boutan, 1893	S of HaGolan	Northern District	03.07.1987					7.0	0	0	0	0		mediterranean	not_found	FALSE	Summer
Not_found	0	0	0	0	0	0	0	0	ABSENT	24154	Ptyodactylus guttatus Heyden, 1827	Be'er Sheva: BGU Campus, building 40	Southern District	21.03.2012					3.0	0	0	0	0		semi-arid	not_found	FALSE	Spring
Not_found	0	0	0	0	0	0	0	0	ABSENT	10344	Ptyodactylus guttatus Heyden, 1827	Highway Sedom - Naveh Bamidbar km77	Southern District	29.08.1965					8.0	0	0	0	0		semi-arid	not_found	FALSE	Summer
Not_found	0	0	0	0	0	0	0	0	ABSENT	19889	Ptyodactylus guttatus Heyden, 1827	Israel	Unknown							0	0	0	0			not_found	FALSE
Not_found	0	0	0	0	0	0	0	0	ABSENT	17621	Ptyodactylus puiseuxi Boutan, 1893	Har Nahum, IG 20232544, ca -75m, on Eucalypts	Northern District	25.07.1982			32.883969	35.555427	7.0	0	0	0	0		mediterranean	not_found	FALSE	Summer
Not_found	0	0	0	0	0	0	0	0	ABSENT	14722	Ptyodactylus puiseuxi Boutan, 1893	nr El Al (N of) IG 22862533 (on basalt)	Northern District	06.04.1981			32.872948	35.836405	4.0	0	0	0	0		mediterranean	not_found	FALSE	Spring
Not_found	0	0	0	0	0	0	0	0	ABSENT	11035	Ptyodactylus guttatus Heyden, 1827	Nahal Zipori (N of BethLehem)	Northern District	28.06.1969			32.754615	35.180369	6.0	0	0	0	0		mediterranean	not_found	FALSE	Summer
Not_found	0	0	0	0	0	0	0	0	ABSENT	7869	Ptyodactylus guttatus Heyden, 1827	btw. Dimona & Kefar Yeroham	Central District	11.10.1962			31.013866	34.958815	10.0	0	0	0	0		semi-arid	not_found	FALSE	Autumn
Not_found	0	0	0	0	0	0	0	0	ABSENT	14989	Ptyodactylus guttatus Heyden, 1827	nr New Sha'are Zedeq Hospital IG 16801310	Jerusalem District	09.02.1980			31.771689	35.189076	2.0	0	0	0	0		desert-edge	not_found	FALSE	Winter
Not_found	0	0	0	0	0	0	0	0	ABSENT	17642	Ptyodactylus puiseuxi Boutan, 1893	Uweinat al Janoubiye, IG 21342714, 440m	Northern District	11.05.1973			33.036859	35.674856	5.0	0	0	0	0		mediterranean	not_found	FALSE	Spring
Not_found	0	0	0	0	0	0	0	0	ABSENT	17897	Ptyodactylus guttatus Heyden, 1827	Bet Oren	Northern District	11.08.1985			32.736411	34.996872	8.0	0	0	0	0		mediterranean	not_found	FALSE	Summer
Not_found	0	0	0	0	0	0	0	0	ABSENT	10775	Ptyodactylus guttatus Heyden, 1827	4 km W Sebastiya on rd. to Tulkarem	Northern District	25.02.1969			32.26768	35.188992	2.0	0	0	0	0		mediterranean	not_found	FALSE	Winter
Not_found	0	0	0	0	0	0	0	0	ABSENT	17794	Ptyodactylus guttatus Heyden, 1827	Mizpe Kokhav Hashachar	Outside Israel	21.03.1986					3.0	0	0	0	0			not_found	FALSE	Spring
Not_found	0	0	0	0	0	0	0	0	ABSENT	17794	Ptyodactylus guttatus Heyden, 1827	Mizpe Kokhav Hashachar	Outside Israel	21.03.1986					3.0	0	0	0	0			not_found	FALSE	Spring
Not_found	0	0	0	0	0	0	0	0	ABSENT	17794	Ptyodactylus guttatus Heyden, 1827	Mizpe Kokhav Hashachar	Outside Israel	21.03.1986					3.0	0	0	0	0			not_found	FALSE	Spring
Not_found	0	0	0	0	0	0	0	0	ABSENT	19943	Ptyodactylus guttatus Heyden, 1827	Giv'at Ram HUJ campus	Jerusalem District	05.04.1998					4.0	0	0	0	0		desert-edge	not_found	FALSE	Spring
Not_found	0	0	0	0	0	0	0	0	ABSENT	2743	Ptyodactylus guttatus Heyden, 1827	Tel Yerukham	Southern District	04.05.1954			30.995746	34.919075	5.0	0	0	0	0		semi-arid	not_found	FALSE	Spring
Not_found	0	0	0	0	0	0	0	0	ABSENT	12111	Ptyodactylus puiseuxi Boutan, 1893	Ahihud	Northern District	27.06.1969			32.918724	35.202774	6.0	0	0	0	0		mediterranean	not_found	FALSE	Summer
Not_found	0	0	0	0	0	0	0	0	ABSENT	5716	Ptyodactylus guttatus Heyden, 1827	Lahav	Central District	16.03.1957			31.379836	34.86746	3.0	0	0	0	0		semi-arid	not_found	FALSE	Spring
Not_found	0	0	0	0	0	0	0	0	ABSENT	14118	Ptyodactylus guttatus Heyden, 1827	Petah-Tiqwa: cemetary	Northern District	18.03.1979			32.095932	34.881805	3.0	0	0	0	0		mediterranean	not_found	FALSE	Spring
Not_found	0	0	0	0	0	0	0	0	ABSENT	19896	Ptyodactylus guttatus Heyden, 1827	Israel	Unknown							0	0	0	0			not_found	FALSE
Not_found	0	0	0	0	0	0	0	0	ABSENT	7871	Ptyodactylus guttatus Heyden, 1827	'Ein Gedi	Southern District	11.11.1962			31.452301	35.386916	11.0	0	0	0	0		semi-arid	not_found	FALSE	Autumn
Not_found	0	0	0	0	0	0	0	0	ABSENT	10148	Ptyodactylus hasselquistii (Donndorff, 1798)	Elath	Southern District	28.08.1965			29.54623	34.952127	8.0	0	0	0	0		semi-arid	not_found	FALSE	Summer
Not_found	0	0	0	0	0	0	0	0	ABSENT	2221	Ptyodactylus guttatus Heyden, 1827	Jerusalem	Jerusalem District	14.05.1953			31.780707	35.220748	5.0	0	0	0	0		desert-edge	not_found	FALSE	Spring
Not_found	0	0	0	0	0	0	0	0	ABSENT	14125	Ptyodactylus guttatus Heyden, 1827	Sede Boqer: Midrasha (inside)	Southern District	09.02.1979			30.849253	34.781514	2.0	0	0	0	0		semi-arid	not_found	FALSE	Winter
Not_found	0	0	0	0	0	0	0	0	ABSENT	2788	Ptyodactylus guttatus Heyden, 1827	Ramleh	Central District	01.08.1954			31.924564	34.871831	8.0	0	0	0	0		semi-arid	not_found	FALSE	Summer
Not_found	0	0	0	0	0	0	0	0	ABSENT	12178	Ptyodactylus guttatus Heyden, 1827	Mashabe Sade area	Southern District	01.01.1967			30.995366	34.78087	1.0	0	0	0	0		semi-arid	not_found	FALSE	Winter
Not_found	0	0	0	0	0	0	0	0	ABSENT	14292	Ptyodactylus puiseuxi Boutan, 1893	Mazra'at Quneitra	Northern District	06.05.1980					5.0	0	0	0	0		mediterranean	not_found	FALSE	Spring
Not_found	0	0	0	0	0	0	0	0	ABSENT	14292	Ptyodactylus puiseuxi Boutan, 1893	Mazra'at Quneitra	Northern District	06.05.1980					5.0	0	0	0	0		mediterranean	not_found	FALSE	Spring
Not_found	0	0	0	0	0	0	0	0	ABSENT	14292	Ptyodactylus puiseuxi Boutan, 1893	Mazra'at Quneitra	Northern District	06.05.1980					5.0	0	0	0	0		mediterranean	not_found	FALSE	Spring
Not_found	0	0	0	0	0	0	0	0	ABSENT	14292	Ptyodactylus puiseuxi Boutan, 1893	Mazra'at Quneitra	Northern District	06.05.1980					5.0	0	0	0	0		mediterranean	not_found	FALSE	Spring
Not_found	0	0	0	0	0	0	0	0	ABSENT	13591	Ptyodactylus guttatus Heyden, 1827	Jerusalem	Jerusalem District	21.04.1967			31.780707	35.220748	4.0	0	0	0	0		desert-edge	not_found	FALSE	Spring
Not_found	0	0	0	0	0	0	0	0	ABSENT	17585	Ptyodactylus guttatus Heyden, 1827	Jerusalem: Experimental school	Jerusalem District	01.03.1979			31.771687	35.231303	3.0	0	0	0	0		desert-edge	not_found	FALSE	Spring
Not_found	0	0	0	0	0	0	0	0	ABSENT	14325	Ptyodactylus guttatus Heyden, 1827	Petah-Tiqwa cemetary	Central District	09.02.1980			31.73521	34.883063	2.0	0	0	0	0		semi-arid	not_found	FALSE	Winter
Not_found	0	0	0	0	0	0	0	0	ABSENT	5377	Ptyodactylus guttatus Heyden, 1827	"Matzleva"	Jerusalem District	05.03.1956			31.780707	35.220748	3.0	0	0	0	0		desert-edge	not_found	FALSE	Spring
Not_found	0	0	0	0	0	0	0	0	ABSENT	14575	Ptyodactylus guttatus Heyden, 1827	Gitit junction: wtaer conveyer IG 18721676	Northern District	26.03.1980			32.101615	35.392431	3.0	0	0	0	0		mediterranean	not_found	FALSE	Spring
Not_found	0	0	0	0	0	0	0	0	ABSENT	14336	Ptyodactylus guttatus Heyden, 1827	Russian Compound: Dept. Zoology buildings	Jerusalem District	01.11.1980			31.780707	35.220748	11.0	0	0	0	0		desert-edge	not_found	FALSE	Autumn
Not_found	0	0	0	0	0	0	0	0	ABSENT	17899	Ptyodactylus puiseuxi Boutan, 1893	hatched in laboratory; parents: cage 91	Unknown	10.05.1987					5.0	0	0	0	0			not_found	FALSE	Spring
Not_found	0	0	0	0	0	0	0	0	ABSENT	1839	Ptyodactylus guttatus Heyden, 1827	Bir Rekhme	Southern District	04.05.1951			30.994825	34.910702	5.0	0	0	0	0		semi-arid	not_found	FALSE	Spring
Not_found	0	0	0	0	0	0	0	0	ABSENT	14968	Ptyodactylus guttatus Heyden, 1827	nr New Sha'are Zedeq Hospital IG 16801310	Jerusalem District	17.04.1980			31.771689	35.189076	4.0	0	0	0	0		desert-edge	not_found	FALSE	Spring
Not_found	0	0	0	0	0	0	0	0	ABSENT	14171	Ptyodactylus guttatus Heyden, 1827	Sede Boqer: opp. Midrasha	Southern District	26.09.1979			30.851057	34.781506	9.0	0	0	0	0		semi-arid	not_found	FALSE	Autumn
Not_found	0	0	0	0	0	0	0	0	ABSENT	1032	Ptyodactylus puiseuxi Boutan, 1893	Palestine, Ejn Geb	Northern District	04.04.1942			32.784529	35.637231	4.0	0	0	0	0		mediterranean	not_found	FALSE	Spring
Not_found	0	0	0	0	0	0	0	0	ABSENT	12184	Ptyodactylus guttatus Heyden, 1827	"Beer Sheva area"	Central District	01.01.1962			31.247934	34.790245	1.0	0	0	0	0		semi-arid	not_found	FALSE	Winter
Not_found	0	0	0	0	0	0	0	0	ABSENT	14164	Ptyodactylus guttatus Heyden, 1827	Sede Boqer: opp. Midrasha	Southern District	15.08.1979			30.851057	34.781506	8.0	0	0	0	0		semi-arid	not_found	FALSE	Summer
Not_found	0	0	0	0	0	0	0	0	ABSENT	14129	Ptyodactylus guttatus Heyden, 1827	Sede Boqer: SW of	Southern District	15.09.1979			30.832875	34.739776	9.0	0	0	0	0		semi-arid	not_found	FALSE	Autumn
Not_found	0	0	0	0	0	0	0	0	ABSENT	5331	Ptyodactylus guttatus Heyden, 1827	Wadi Raman (Trias)	Central District	25.10.1954			31.365423	34.873818	10.0	0	0	0	0		semi-arid	not_found	FALSE	Autumn
Not_found	0	0	0	0	0	0	0	0	ABSENT	14138	Ptyodactylus guttatus Heyden, 1827	"Hirbet Rimon" nr Lahav	Central District	14.05.1979			31.371714	34.865386	5.0	0	0	0	0		semi-arid	not_found	FALSE	Spring
Not_found	0	0	0	0	0	0	0	0	ABSENT	14869	Ptyodactylus guttatus Heyden, 1827	loess nr Mashash dunes	Central District	25.02.1982			31.074929	34.844439	2.0	0	0	0	0		semi-arid	not_found	FALSE	Winter
Not_found	0	0	0	0	0	0	0	0	ABSENT	1674	Ptyodactylus guttatus Heyden, 1827	Nir'am near Be'er Shewa	Central District	01.09.2047			31.519457	34.581645	9.0	0	0	0	0		semi-arid	not_found	FALSE	Autumn
Not_found	0	0	0	0	0	0	0	0	ABSENT	13879	Ptyodactylus puiseuxi Boutan, 1893	Kare Deshe	Northern District				32.862367	35.541453		0	0	0	0		mediterranean	not_found	FALSE
Not_found	0	0	0	0	0	0	0	0	ABSENT	13879	Ptyodactylus puiseuxi Boutan, 1893	Kare Deshe	Northern District				32.862367	35.541453		0	0	0	0		mediterranean	not_found	FALSE
Not_found	0	0	0	0	0	0	0	0	ABSENT	18812	Ptyodactylus guttatus Heyden, 1827	opp. Ma'ale Adumim, IG 17791328	Jerusalem District	06.11.1990			31.787892	35.293602	11.0	0	0	0	0		desert-edge	not_found	FALSE	Autumn
Not_found	0	0	0	0	0	0	0	0	ABSENT	17924	Ptyodactylus puiseuxi Boutan, 1893	Qasrin Field School	Northern District	27.05.1986			32.988147	35.681017	5.0	0	0	0	0		mediterranean	not_found	FALSE	Spring
Not_found	0	0	0	0	0	0	0	0	ABSENT	12839	Ptyodactylus guttatus Heyden, 1827	Mashash dunes (in road drainage system)	Southern District	03.05.1973					5.0	0	0	0	0		semi-arid	not_found	FALSE	Spring
Not_found	0	0	0	0	0	0	0	0	ABSENT	2649	Ptyodactylus hasselquistii (Donndorff, 1798)	Elath	Southern District	27.03.1954					3.0	0	0	0	0		semi-arid	not_found	FALSE	Spring
Not_found	0	0	0	0	0	0	0	0	ABSENT	6800	Ptyodactylus puiseuxi Boutan, 1893	Palestine, Allegedly wadi Suenit (Judean Hills) FI	Jerusalem District							0	0	0	0		desert-edge	not_found	FALSE
Not_found	0	0	0	0	0	0	0	0	ABSENT	7173	Ptyodactylus guttatus Heyden, 1827	Hartuv	Jerusalem District	08.02.1961			31.764309	34.999075	2.0	0	0	0	0		desert-edge	not_found	FALSE	Winter
Not_found	0	0	0	0	0	0	0	0	ABSENT	13023	Ptyodactylus guttatus Heyden, 1827	Jericho: south part of the city area	Jerusalem District	07.08.1967			31.857111	35.458502	8.0	0	0	0	0		desert-edge	not_found	FALSE	Summer
Not_found	0	0	0	0	0	0	0	0	ABSENT	12673	Ptyodactylus guttatus Heyden, 1827	Al-Bureij (UN camp)	Central District	05.10.1973			31.440017	34.405445	10.0	0	0	0	0		semi-arid	not_found	FALSE	Autumn
Not_found	0	0	0	0	0	0	0	0	ABSENT	18736	Ptyodactylus guttatus Heyden, 1827	Arad area	Southern District	01.04.1988					4.0	0	0	0	0		semi-arid	not_found	FALSE	Spring
Not_found	0	0	0	0	0	0	0	0	ABSENT	17426	Ptyodactylus guttatus Heyden, 1827	Sedot Mikha	Jerusalem District	31.03.1974					3.0	0	0	0	0		desert-edge	not_found	FALSE	Spring
Not_found	0	0	0	0	0	0	0	0	ABSENT	12902	Ptyodactylus puiseuxi Boutan, 1893	rocks opp. Hawwat Shemuel	Northern District	13.01.1975			32.527826	35.545522	1.0	0	0	0	0		mediterranean	not_found	FALSE	Winter
Not_found	0	0	0	0	0	0	0	0	ABSENT	10374	Ptyodactylus guttatus Heyden, 1827	Mash'abei Sade: under the highway bridge	Central District	01.01.1965			31.004413	34.789207	1.0	0	0	0	0		semi-arid	not_found	FALSE	Winter
Not_found	0	0	0	0	0	0	0	0	ABSENT	5727	Ptyodactylus guttatus Heyden, 1827	'Ein Geddi: Wadi Arugoth	Jerusalem District	01.03.1957			31.452301	35.386916	3.0	0	0	0	0		desert-edge	not_found	FALSE	Spring
Not_found	0	0	0	0	0	0	0	0	ABSENT	17620	Ptyodactylus puiseuxi Boutan, 1893	Har Nahum, IG 20232544, ca -75m, on Eucalypts	Northern District	25.07.1982			32.883969	35.555427	7.0	0	0	0	0		mediterranean	not_found	FALSE	Summer
Not_found	0	0	0	0	0	0	0	0	ABSENT	19892	Ptyodactylus guttatus Heyden, 1827	Israel	Unknown							0	0	0	0			not_found	FALSE
Not_found	0	0	0	0	0	0	0	0	ABSENT	14161	Ptyodactylus guttatus Heyden, 1827	Petah Tiqwa: cemetary (nr Industrial area)	Northern District	24.07.1979			32.095932	34.881805	7.0	0	0	0	0		mediterranean	not_found	FALSE	Summer
Not_found	0	0	0	0	0	0	0	0	ABSENT	23353	Ptyodactylus cuvier, 1820	Carmel slope, nr El Roi	Southern District	14.01.1975			23.692638	35.106801	1.0	0	0	0	0		semi-arid	not_found	FALSE	Winter
Not_found	0	0	0	0	0	0	0	0	ABSENT	14903	Ptyodactylus guttatus Heyden, 1827	Hirbet Yatir IG 15170846	Jerusalem District	04.05.1983			31.353087	35.017841	5.0	0	0	0	0		desert-edge	not_found	FALSE	Spring
Not_found	0	0	0	0	0	0	0	0	ABSENT	23354	Ptyodactylus guttatus Heyden, 1827	Jersualem: Talbije (Genetics)	Jerusalem District	07.03.1969					3.0	0	0	0	0		desert-edge	not_found	FALSE	Spring
Not_found	0	0	0	0	0	0	0	0	ABSENT	19755	Ptyodactylus guttatus Heyden, 1827	Be'er Sheva	Southern District							0	0	0	0		semi-arid	not_found	FALSE
Not_found	0	0	0	0	0	0	0	0	ABSENT	19755	Ptyodactylus guttatus Heyden, 1827	Be'er Sheva	Southern District							0	0	0	0		semi-arid	not_found	FALSE
Not_found	0	0	0	0	0	0	0	0	ABSENT	12879	Ptyodactylus puiseuxi Boutan, 1893	Mezudat Yesha' hill	Northern District	28.09.1974			32.645923	35.555561	9.0	0	0	0	0		mediterranean	not_found	FALSE	Autumn
Not_found	0	0	0	0	0	0	0	0	ABSENT	5761	Ptyodactylus puiseuxi Boutan, 1893	Gonen	Northern District	27.07.1957			32.555464	35.646776	7.0	0	0	0	0		mediterranean	not_found	FALSE	Summer
Not_found	0	0	0	0	0	0	0	0	ABSENT	14965	Ptyodactylus guttatus Heyden, 1827	nr New Sha'are Zedeq Hospital IG 16801310	Jerusalem District	04.07.1980			31.771689	35.189076	7.0	0	0	0	0		desert-edge	not_found	FALSE	Summer
Not_found	0	0	0	0	0	0	0	0	ABSENT	7226	Ptyodactylus guttatus Heyden, 1827	Allegedly Wadi 'Ara	Northern District	01.01.1962			32.446067	35.002858	1.0	0	0	0	0		mediterranean	not_found	FALSE	Winter
Not_found	0	0	0	0	0	0	0	0	ABSENT	6330	Ptyodactylus guttatus Heyden, 1827	"Sekher Ayalon" nr. Latrun	Central District	28.11.1958			31.870649	34.956568	11.0	0	0	0	0		semi-arid	not_found	FALSE	Autumn
Not_found	0	0	0	0	0	0	0	0	ABSENT	14574	Ptyodactylus guttatus Heyden, 1827	Enot Deqalim	Jerusalem District	14.05.1979			31.717359	34.967528	5.0	0	0	0	0		desert-edge	not_found	FALSE	Spring
Not_found	0	0	0	0	0	0	0	0	ABSENT	23842	Ptyodactylus guttatus Heyden, 1827	Shiqmim field school, Nizzanim area	Southern District	09.08.2009					8.0	0	0	0	0		semi-arid	not_found	FALSE	Summer
Not_found	0	0	0	0	0	0	0	0	ABSENT	14124	Ptyodactylus guttatus Heyden, 1827	Sede Boqer: Midrasha (inside)	Southern District	09.02.1979			30.849253	34.781514	2.0	0	0	0	0		semi-arid	not_found	FALSE	Winter
Not_found	0	0	0	0	0	0	0	0	ABSENT	14406	Ptyodactylus puiseuxi Boutan, 1893	Uweinat-el-Janubiye	Northern District	11.05.1973			33.036859	35.674856	5.0	0	0	0	0		mediterranean	not_found	FALSE	Spring
Not_found	0	0	0	0	0	0	0	0	ABSENT	14555	Ptyodactylus puiseuxi Boutan, 1893	Mt Meron	Northern District	31.03.1980					3.0	0	0	0	0		mediterranean	not_found	FALSE	Spring
Not_found	0	0	0	0	0	0	0	0	ABSENT	14555	Ptyodactylus puiseuxi Boutan, 1893	Mt Meron	Northern District	31.03.1980					3.0	0	0	0	0		mediterranean	not_found	FALSE	Spring
Not_found	0	0	0	0	0	0	0	0	ABSENT	14555	Ptyodactylus puiseuxi Boutan, 1893	Mt Meron	Northern District	31.03.1980					3.0	0	0	0	0		mediterranean	not_found	FALSE	Spring
Not_found	0	0	0	0	0	0	0	0	ABSENT	2485	Ptyodactylus guttatus Heyden, 1827	Abdeh	Southern District	22.09.1953			30.792413	34.776539	9.0	0	0	0	0		semi-arid	not_found	FALSE	Autumn
Not_found	0	0	0	0	0	0	0	0	ABSENT	14070	Ptyodactylus guttatus Heyden, 1827	Petah-Tiqwa cemetary (Industrial area)	Northern District	21.07.1979			32.095932	34.881805	7.0	0	0	0	0		mediterranean	not_found	FALSE	Summer
Not_found	0	0	0	0	0	0	0	0	ABSENT	10681	Ptyodactylus puiseuxi Boutan, 1893	prob. Tiberias - Poriya area	Northern District	01.01.1967			32.722593	35.546261	1.0	0	0	0	0		mediterranean	not_found	FALSE	Winter
Not_found	0	0	0	0	0	0	0	0	ABSENT	14121	Ptyodactylus guttatus Heyden, 1827	Petah-Tiqwa: cemetary	Northern District	18.03.1979			32.095932	34.881805	3.0	0	0	0	0		mediterranean	not_found	FALSE	Spring
Not_found	0	0	0	0	0	0	0	0	ABSENT	14459	Ptyodactylus guttatus Heyden, 1827	7.7km N Elat Airport	Southern District	23.11.1978			29.622093	35.000466	11.0	0	0	0	0		semi-arid	not_found	FALSE	Autumn
Not_found	0	0	0	0	0	0	0	0	ABSENT	13625	Ptyodactylus puiseuxi Boutan, 1893	"Poriya slope"	Northern District	04.08.1965					8.0	0	0	0	0		mediterranean	not_found	FALSE	Summer
Not_found	0	0	0	0	0	0	0	0	ABSENT	12840	Ptyodactylus puiseuxi Boutan, 1893	20km S Mehola	Outside Israel	25.02.1972					2.0	0	0	0	0			not_found	FALSE	Winter
Not_found	0	0	0	0	0	0	0	0	ABSENT	1679	Ptyodactylus puiseuxi Boutan, 1893	Hule	Northern District	25.05.1947					5.0	0	0	0	0		mediterranean	not_found	FALSE	Spring
Not_found	0	0	0	0	0	0	0	0	ABSENT	5483	Ptyodactylus guttatus Heyden, 1827	Wadi Raman: Trias	Southern District	14.07.1956			30.589759	34.876482	7.0	0	0	0	0		semi-arid	not_found	FALSE	Summer
Not_found	0	0	0	0	0	0	0	0	ABSENT	14152	Ptyodactylus guttatus Heyden, 1827	Petah Tiqwa: cemetary (nr Industrial area)	Northern District	24.07.1979			32.095932	34.881805	7.0	0	0	0	0		mediterranean	not_found	FALSE	Summer
Not_found	0	0	0	0	0	0	0	0	ABSENT	6710	Ptyodactylus guttatus Heyden, 1827	Ramla	Central District	20.05.1959			31.924564	34.871831	5.0	0	0	0	0		semi-arid	not_found	FALSE	Spring
Not_found	0	0	0	0	0	0	0	0	ABSENT	11043	Ptyodactylus guttatus Heyden, 1827	nr. HaSolelim	Northern District	28.06.1969			32.751908	35.236924	6.0	0	0	0	0		mediterranean	not_found	FALSE	Summer
Not_found	0	0	0	0	0	0	0	0	ABSENT	19419	Ptyodactylus puiseuxi Boutan, 1893	Qazbia jnct	Outside Israel	16.05.1996					5.0	0	0	0	0			not_found	FALSE	Spring
Not_found	0	0	0	0	0	0	0	0	ABSENT	19419	Ptyodactylus puiseuxi Boutan, 1893	Qazbia jnct	Outside Israel	16.05.1996					5.0	0	0	0	0			not_found	FALSE	Spring
Not_found	0	0	0	0	0	0	0	0	ABSENT	13880	Ptyodactylus puiseuxi Boutan, 1893	nr Kare Deshe	Northern District	14.01.1975			32.869584	35.540412	1.0	0	0	0	0		mediterranean	not_found	FALSE	Winter
Not_found	0	0	0	0	0	0	0	0	ABSENT	6288	Ptyodactylus hasselquistii (Donndorff, 1798)	Wadi Timna' (either central or southern)	Southern District	21.09.1957			29.782596	34.956707	9.0	0	0	0	0		semi-arid	not_found	FALSE	Autumn
Not_found	0	0	0	0	0	0	0	0	ABSENT	14159	Ptyodactylus guttatus Heyden, 1827	Petah Tiqwa: cemetary (nr Industrial area)	Northern District	24.07.1979			32.095932	34.881805	7.0	0	0	0	0		mediterranean	not_found	FALSE	Summer
Not_found	0	0	0	0	0	0	0	0	ABSENT	13838	Ptyodactylus hasselquistii (Donndorff, 1798)	Elat Field School	Southern District	30.07.1979			29.509178	34.920246	7.0	0	0	0	0		semi-arid	not_found	FALSE	Summer
Not_found	0	0	0	0	0	0	0	0	ABSENT	2770	Ptyodactylus puiseuxi Boutan, 1893	Montfort	Northern District	25.07.1954			33.044955	35.226324	7.0	0	0	0	0		mediterranean	not_found	FALSE	Summer
Not_found	0	0	0	0	0	0	0	0	ABSENT	2770	Ptyodactylus puiseuxi Boutan, 1893	Montfort	Northern District	25.07.1954			33.044955	35.226324	7.0	0	0	0	0		mediterranean	not_found	FALSE	Summer
Not_found	0	0	0	0	0	0	0	0	ABSENT	12496	Ptyodactylus guttatus Heyden, 1827	Hazeva	Southern District	24.12.1970			30.80935	35.242528	12.0	0	0	0	0		semi-arid	not_found	FALSE	Winter
Not_found	0	0	0	0	0	0	0	0	ABSENT	11045	Ptyodactylus puiseuxi Boutan, 1893	Khadjurat	Northern District	28.06.1969			32.804209	35.226266	6.0	0	0	0	0		mediterranean	not_found	FALSE	Summer
Not_found	0	0	0	0	0	0	0	0	ABSENT	14556	Ptyodactylus puiseuxi Boutan, 1893	nr Hammat Gader IG ca 21142333	Northern District	06.04.1980			32.693407	35.65172	4.0	0	0	0	0		mediterranean	not_found	FALSE	Spring
Not_found	0	0	0	0	0	0	0	0	ABSENT	1646	Ptyodactylus guttatus Heyden, 1827	Palestine, Wadi Raman	Southern District				30.589759	34.876482		0	0	0	0		semi-arid	not_found	FALSE
Not_found	0	0	0	0	0	0	0	0	ABSENT	6928	Ptyodactylus cuvier, 1820	Mountain nr. Tiberias	Northern District	01.04.1959					4.0	0	0	0	0		mediterranean	not_found	FALSE	Spring
Not_found	0	0	0	0	0	0	0	0	ABSENT	7645	Ptyodactylus puiseuxi Boutan, 1893	Montfort	Northern District	18.06.1961					6.0	0	0	0	0		mediterranean	not_found	FALSE	Summer
Not_found	0	0	0	0	0	0	0	0	ABSENT	7645	Ptyodactylus puiseuxi Boutan, 1893	Montfort	Northern District	18.06.1961					6.0	0	0	0	0		mediterranean	not_found	FALSE	Summer
Not_found	0	0	0	0	0	0	0	0	ABSENT	17638	Ptyodactylus guttatus Heyden, 1827	Wadi Muqaliq (under Nabi Mussa)	Outside Israel	01.04.1973					4.0	0	0	0	0			not_found	FALSE	Spring
Not_found	0	0	0	0	0	0	0	0	ABSENT	10155	Ptyodactylus guttatus Heyden, 1827	Neveh Midbar	Southern District	29.08.1965			30.277039	35.019911	8.0	0	0	0	0		semi-arid	not_found	FALSE	Summer
Not_found	0	0	0	0	0	0	0	0	ABSENT	7267	Ptyodactylus guttatus Heyden, 1827	Kh. al Leiqiya (N of Omer)	Central District	18.09.1960			31.324796	34.8582	9.0	0	0	0	0		semi-arid	not_found	FALSE	Autumn
Not_found	0	0	0	0	0	0	0	0	ABSENT	19420	Ptyodactylus puiseuxi Boutan, 1893	Qazbia jnct	Outside Israel	06.05.1996					5.0	0	0	0	0			not_found	FALSE	Spring
Not_found	0	0	0	0	0	0	0	0	ABSENT	19420	Ptyodactylus puiseuxi Boutan, 1893	Qazbia jnct	Outside Israel	06.05.1996					5.0	0	0	0	0			not_found	FALSE	Spring
Not_found	0	0	0	0	0	0	0	0	ABSENT	7382	Ptyodactylus guttatus Heyden, 1827	btw. Dimona & Kefar Yerokham	Central District	11.09.1962			31.013866	34.958815	9.0	0	0	0	0		semi-arid	not_found	FALSE	Autumn
Not_found	0	0	0	0	0	0	0	0	ABSENT	10789	Ptyodactylus guttatus Heyden, 1827	Beit Nuba (NE of Latrun)	Jerusalem District	24.03.1969			31.852724	35.022124	3.0	0	0	0	0		desert-edge	not_found	FALSE	Spring
Not_found	0	0	0	0	0	0	0	0	ABSENT	10164	Ptyodactylus guttatus Heyden, 1827	km 107 on Be'er Sheva - Elath highway	Southern District	01.08.1965			30.637076	35.211167	8.0	0	0	0	0		semi-arid	not_found	FALSE	Summer
Not_found	0	0	0	0	0	0	0	0	ABSENT	7815	Ptyodactylus guttatus Heyden, 1827	Tureibe	Jerusalem District	08.06.1962			31.043854	35.152533	6.0	0	0	0	0		desert-edge	not_found	FALSE	Summer
Not_found	0	0	0	0	0	0	0	0	ABSENT	13416	Ptyodactylus guttatus Heyden, 1827	Cisjordan: 'Ein Kelt	Jerusalem District	21.10.1978			31.836508	35.37499	10.0	0	0	0	0		desert-edge	not_found	FALSE	Autumn
Not_found	0	0	0	0	0	0	0	0	ABSENT	19635	Ptyodactylus guttatus Heyden, 1827	Yavne sands	Central District	03.10.1998					10.0	0	0	0	0		semi-arid	not_found	FALSE	Autumn
Not_found	0	0	0	0	0	0	0	0	ABSENT	14579	Ptyodactylus guttatus Heyden, 1827	Bet Zayit	Jerusalem District	25.05.1980			31.782504	35.161624	5.0	0	0	0	0		desert-edge	not_found	FALSE	Spring
Not_found	0	0	0	0	0	0	0	0	ABSENT	14146	Ptyodactylus guttatus Heyden, 1827	Petah Tiqwa: cemetary (nr Industrial area)	Northern District	24.07.1979			32.095932	34.881805	7.0	0	0	0	0		mediterranean	not_found	FALSE	Summer
Not_found	0	0	0	0	0	0	0	0	ABSENT	6806	Ptyodactylus guttatus Heyden, 1827	Wadi Suenit (Judean Hills) / No Data	Jerusalem District							0	0	0	0		desert-edge	not_found	FALSE
Not_found	0	0	0	0	0	0	0	0	ABSENT	18862	Ptyodactylus cuvier, 1820	CAPTIVE BRED	Unknown	01.01.1963					1.0	0	0	0	0			not_found	FALSE	Winter
Not_found	0	0	0	0	0	0	0	0	ABSENT	14069	Ptyodactylus guttatus Heyden, 1827	Beer Yeruham	Southern District	15.06.1976			30.995729	34.911746	6.0	0	0	0	0		semi-arid	not_found	FALSE	Summer
Not_found	0	0	0	0	0	0	0	0	ABSENT	18245	Ptyodactylus guttatus Heyden, 1827	Nizzana ruins	Southern District	03.06.1985					6.0	0	0	0	0		semi-arid	not_found	FALSE	Summer
Not_found	0	0	0	0	0	0	0	0	ABSENT	19890	Ptyodactylus guttatus Heyden, 1827	Israel	Unknown							0	0	0	0			not_found	FALSE
Not_found	0	0	0	0	0	0	0	0	ABSENT	2792	Ptyodactylus guttatus Heyden, 1827	Jerusalem	Jerusalem District	25.12.1954			31.780707	35.220748	12.0	0	0	0	0		desert-edge	not_found	FALSE	Winter
Not_found	0	0	0	0	0	0	0	0	ABSENT	14664	Ptyodactylus puiseuxi Boutan, 1893	nr Nahal Daliyyot IG 22002557	Northern District	31.05.1980			32.895017	35.744645	5.0	0	0	0	0		mediterranean	not_found	FALSE	Spring
Not_found	0	0	0	0	0	0	0	0	ABSENT	11993	Ptyodactylus guttatus Heyden, 1827	Jerusalem	Jerusalem District	09.12.1970			31.780707	35.220748	12.0	0	0	0	0		desert-edge	not_found	FALSE	Winter
Not_found	0	0	0	0	0	0	0	0	ABSENT	12782	Ptyodactylus guttatus Heyden, 1827	parents: Mashash sands	Southern District	09.06.1973					6.0	0	0	0	0		semi-arid	not_found	FALSE	Summer
Not_found	0	0	0	0	0	0	0	0	ABSENT	6002	Ptyodactylus puiseuxi Boutan, 1893	W. Qarn S of Sabalan at 'Ein Nimr (Hurfeish area)	Northern District	24.10.1957			33.007016	35.338678	10.0	0	0	0	0		mediterranean	not_found	FALSE	Autumn
Not_found	0	0	0	0	0	0	0	0	ABSENT	13477	Ptyodactylus hasselquistii (Donndorff, 1798)	Elat: Williams House	Southern District	02.11.1966					11.0	0	0	0	0		semi-arid	not_found	FALSE	Autumn
Not_found	0	0	0	0	0	0	0	0	ABSENT	14010	Ptyodactylus guttatus Heyden, 1827	Talbije	Jerusalem District	01.10.1975			31.769885	35.216523	10.0	0	0	0	0		desert-edge	not_found	FALSE	Autumn
Not_found	0	0	0	0	0	0	0	0	ABSENT	23938	Ptyodactylus guttatus Heyden, 1827	student village, Dimona	Southern District	10.05.2008					5.0	0	0	0	0		semi-arid	not_found	FALSE	Spring
Not_found	0	0	0	0	0	0	0	0	ABSENT	17655	Ptyodactylus guttatus Heyden, 1827	Tel-a-Zamadi, IG 19631707, -250m	Northern District	17.03.1982			32.129391	35.488926	3.0	0	0	0	0		mediterranean	not_found	FALSE	Spring
Not_found	0	0	0	0	0	0	0	0	ABSENT	13707	Ptyodactylus guttatus Heyden, 1827	Zihor crossroad	Southern District	28.11.1975			30.27433	35.017838	11.0	0	0	0	0		semi-arid	not_found	FALSE	Autumn
Not_found	0	0	0	0	0	0	0	0	ABSENT	18861	Ptyodactylus guttatus Heyden, 1827	Lahav	Southern District	27.09.1959					9.0	0	0	0	0		semi-arid	not_found	FALSE	Autumn
Not_found	0	0	0	0	0	0	0	0	ABSENT	6964	Ptyodactylus guttatus Heyden, 1827	Slope of Carmel, FI	Northern District	12.12.1959			32.844745	35.103436	12.0	0	0	0	0		mediterranean	not_found	FALSE	Winter
Not_found	0	0	0	0	0	0	0	0	ABSENT	13958	Ptyodactylus guttatus Heyden, 1827	Petah-Tiqwa	Northern District	01.01.1979			32.095932	34.881805	1.0	0	0	0	0		mediterranean	not_found	FALSE	Winter
Not_found	0	0	0	0	0	0	0	0	ABSENT	18859	Ptyodactylus guttatus Heyden, 1827	CAPTIVE BRED	Unknown	21.09.1961					9.0	0	0	0	0			not_found	FALSE	Autumn
Not_found	0	0	0	0	0	0	0	0	ABSENT	13593	Ptyodactylus puiseuxi Boutan, 1893	Tel Qule'ia	Northern District	15.07.1967			32.942183	35.873254	7.0	0	0	0	0		mediterranean	not_found	FALSE	Summer
Not_found	0	0	0	0	0	0	0	0	ABSENT	24125	Ptyodactylus hasselquistii (Donndorff, 1798)	Elat	Southern District	11.01.2012					1.0	0	0	0	0		semi-arid	not_found	FALSE	Winter
Not_found	0	0	0	0	0	0	0	0	ABSENT	1788	Ptyodactylus guttatus Heyden, 1827	Jerusalem	Jerusalem District	01.09.1950			31.780707	35.220748	9.0	0	0	0	0		desert-edge	not_found	FALSE	Autumn
Not_found	0	0	0	0	0	0	0	0	ABSENT	10865	Ptyodactylus guttatus Heyden, 1827	Mahzevat Ashalim	Southern District	01.05.1969			30.951861	34.720363	5.0	0	0	0	0		semi-arid	not_found	FALSE	Spring
Not_found	0	0	0	0	0	0	0	0	ABSENT	2266	Ptyodactylus guttatus Heyden, 1827	Sde Boker area	Southern District	01.04.1953			30.878149	34.791845	4.0	0	0	0	0		semi-arid	not_found	FALSE	Spring
Not_found	0	0	0	0	0	0	0	0	ABSENT	13346	Ptyodactylus guttatus Heyden, 1827	Qumran	Outside Israel	14.06.1976					6.0	0	0	0	0			not_found	FALSE	Summer
Not_found	0	0	0	0	0	0	0	0	ABSENT	19282	Ptyodactylus puiseuxi Boutan, 1893	Qazbiya jnct, IG 218264	Northern District	16.05.1996			32.969944	35.723707	5.0	0	0	0	0		mediterranean	not_found	FALSE	Spring
Not_found	0	0	0	0	0	0	0	0	ABSENT	6799	Ptyodactylus puiseuxi Boutan, 1893	Palestine, Allegedly wadi Suenit (Judean Hills) FI	Jerusalem District							0	0	0	0		desert-edge	not_found	FALSE
Not_found	0	0	0	0	0	0	0	0	ABSENT	14982	Ptyodactylus guttatus Heyden, 1827	nr New Sha'are Zedeq Hospital IG 16801310	Jerusalem District	15.08.1980			31.771689	35.189076	8.0	0	0	0	0		desert-edge	not_found	FALSE	Summer
Not_found	0	0	0	0	0	0	0	0	ABSENT	23333	Ptyodactylus guttatus Heyden, 1827	Ziqqim sands reserve, IG: 104055,113015	Central District	10.06.2004			31.607631	34.515248	6.0	0	0	0	0		semi-arid	not_found	FALSE	Summer
Not_found	0	0	0	0	0	0	0	0	ABSENT	1029	Ptyodactylus guttatus Heyden, 1827	Palestine, Scopus	Jerusalem District	01.07.2037			31.780707	35.220748	7.0	0	0	0	0		desert-edge	not_found	FALSE	Summer
Not_found	0	0	0	0	0	0	0	0	ABSENT	13592	Ptyodactylus puiseuxi Boutan, 1893	Tel Qule'ia	Northern District	15.07.1967			32.942183	35.873254	7.0	0	0	0	0		mediterranean	not_found	FALSE	Summer
Not_found	0	0	0	0	0	0	0	0	ABSENT	17371	Ptyodactylus guttatus Heyden, 1827	Jerusalem: Bituah Leumi Head Office	Jerusalem District	03.07.1984			31.780707	35.220748	7.0	0	0	0	0		desert-edge	not_found	FALSE	Summer
Not_found	0	0	0	0	0	0	0	0	ABSENT	1046	Ptyodactylus guttatus Heyden, 1827	Palestine, Wadi Kelt	Outside Israel	17.12.1941					12.0	0	0	0	0			not_found	FALSE	Winter
Not_found	0	0	0	0	0	0	0	0	ABSENT	1649	Ptyodactylus guttatus Heyden, 1827	Palestine, Ruhama	Central District	22.12.1943			31.550668	34.706766	12.0	0	0	0	0		semi-arid	not_found	FALSE	Winter
Not_found	0	0	0	0	0	0	0	0	ABSENT	7113	Ptyodactylus guttatus Heyden, 1827	Talbije, Dept. Zool. building	Jerusalem District	01.05.1960			31.769885	35.216523	5.0	0	0	0	0		desert-edge	not_found	FALSE	Spring
Not_found	0	0	0	0	0	0	0	0	ABSENT	1883	Ptyodactylus guttatus Heyden, 1827	Wadi Ramman	Northern District				35.103698	34.223364		0	0	0	0		mediterranean	not_found	FALSE
Not_found	0	0	0	0	0	0	0	0	ABSENT	13538	Ptyodactylus guttatus Heyden, 1827	km 114 Be'er Sheba-Eilat rd	Southern District	29.08.1965					8.0	0	0	0	0		semi-arid	not_found	FALSE	Summer
Not_found	0	0	0	0	0	0	0	0	ABSENT	18758	Ptyodactylus hasselquistii (Donndorff, 1798)	2km N Elot, IG 14738894	Southern District	16.01.1993			29.592282	34.975753	1.0	0	0	0	0		semi-arid	not_found	FALSE	Winter
Not_found	0	0	0	0	0	0	0	0	ABSENT	10338	Ptyodactylus guttatus Heyden, 1827	Arad	Jerusalem District	01.01.1966			31.257621	35.210159	1.0	0	0	0	0		desert-edge	not_found	FALSE	Winter
Not_found	0	0	0	0	0	0	0	0	ABSENT	13609	Ptyodactylus guttatus Heyden, 1827	3km S of Beer Sheva	Central District	26.04.1962			31.207392	34.804063	4.0	0	0	0	0		semi-arid	not_found	FALSE	Spring
Not_found	0	0	0	0	0	0	0	0	ABSENT	14002	Ptyodactylus guttatus Heyden, 1827	Wadi el Ahmar nr Ma'ale Efrayim	Northern District	27.03.1980			32.060059	35.436822	3.0	0	0	0	0		mediterranean	not_found	FALSE	Spring
Not_found	0	0	0	0	0	0	0	0	ABSENT	5614	Ptyodactylus guttatus Heyden, 1827	Jerusalem	Jerusalem District	19.05.1956			31.780707	35.220748	5.0	0	0	0	0		desert-edge	not_found	FALSE	Spring
Not_found	0	0	0	0	0	0	0	0	ABSENT	17055	Ptyodactylus puiseuxi Boutan, 1893	Mt Hermon: Birket Man	Northern District	13.06.1983					6.0	0	0	0	0		mediterranean	not_found	FALSE	Summer
Not_found	0	0	0	0	0	0	0	0	ABSENT	14144	Ptyodactylus guttatus Heyden, 1827	Petah Tiqwa: cemetary (nr Industrial area)	Northern District	24.07.1979			32.095932	34.881805	7.0	0	0	0	0		mediterranean	not_found	FALSE	Summer
Not_found	0	0	0	0	0	0	0	0	ABSENT	19752	Ptyodactylus guttatus Heyden, 1827	"Loc.1" (Negev: 5-10kn NE of Be'er-Sheva)	Southern District	03.01.1963					1.0	0	0	0	0		semi-arid	not_found	FALSE	Winter
Not_found	0	0	0	0	0	0	0	0	ABSENT	18404	Ptyodactylus guttatus Heyden, 1827	1km SW Tubas	Northern District	02.01.1986					1.0	0	0	0	0		mediterranean	not_found	FALSE	Winter
Not_found	0	0	0	0	0	0	0	0	ABSENT	18050	Ptyodactylus guttatus Heyden, 1827	"En Netafim"		12.08.1986					8.0	0	0	0	0			not_found	FALSE	Summer
Not_found	0	0	0	0	0	0	0	0	ABSENT	6965	Ptyodactylus guttatus Heyden, 1827	Qaryet Saide	Jerusalem District	16.02.1960			31.753628	35.125753	2.0	0	0	0	0		desert-edge	not_found	FALSE	Winter
Not_found	0	0	0	0	0	0	0	0	ABSENT	18281	Ptyodactylus guttatus Heyden, 1827	Nahal Zafit, IG ca 17800424	Southern District	17.10.1986			30.97258	35.293884	10.0	0	0	0	0		semi-arid	not_found	FALSE	Autumn
Not_found	0	0	0	0	0	0	0	0	ABSENT	7987	Ptyodactylus guttatus Heyden, 1827	Mash'abei Sade (on the houses)	Southern District	31.07.1965					7.0	0	0	0	0		semi-arid	not_found	FALSE	Summer
Not_found	0	0	0	0	0	0	0	0	ABSENT	7987	Ptyodactylus guttatus Heyden, 1827	Mash'abei Sade (on the houses)	Southern District	31.07.1965					7.0	0	0	0	0		semi-arid	not_found	FALSE	Summer
Not_found	0	0	0	0	0	0	0	0	ABSENT	7987	Ptyodactylus guttatus Heyden, 1827	Mash'abei Sade (on the houses)	Southern District	31.07.1965					7.0	0	0	0	0		semi-arid	not_found	FALSE	Summer
Not_found	0	0	0	0	0	0	0	0	ABSENT	1036	Ptyodactylus guttatus Heyden, 1827	Palestine, Be'eroth Izchak	Central District	01.01.2045			31.458609	34.499981	1.0	0	0	0	0		semi-arid	not_found	FALSE	Winter
Not_found	0	0	0	0	0	0	0	0	ABSENT	17443	Ptyodactylus hasselquistii (Donndorff, 1798)	Elat: Paperna's house	Southern District	08.06.1985					6.0	0	0	0	0		semi-arid	not_found	FALSE	Summer
Not_found	0	0	0	0	0	0	0	0	ABSENT	7964	Ptyodactylus puiseuxi Boutan, 1893	above Yavne'el 19502357	Northern District	20.03.1965			32.715549	35.476903	3.0	0	0	0	0		mediterranean	not_found	FALSE	Spring
Not_found	0	0	0	0	0	0	0	0	ABSENT	19745	Ptyodactylus guttatus Heyden, 1827	Hartuv	Jerusalem District	20.07.1969					7.0	0	0	0	0		desert-edge	not_found	FALSE	Summer
Not_found	0	0	0	0	0	0	0	0	ABSENT	14098	Ptyodactylus guttatus Heyden, 1827	Mesilat Ziyon	Jerusalem District	30.03.1980			31.798595	35.009559	3.0	0	0	0	0		desert-edge	not_found	FALSE	Spring
Not_found	0	0	0	0	0	0	0	0	ABSENT	19960	Ptyodactylus guttatus Heyden, 1827	3km E of Mizpe Ramon	Southern District	20.03.2001					3.0	0	0	0	0		semi-arid	not_found	FALSE	Spring
Not_found	0	0	0	0	0	0	0	0	ABSENT	19960	Ptyodactylus guttatus Heyden, 1827	3km E of Mizpe Ramon	Southern District	20.03.2001					3.0	0	0	0	0		semi-arid	not_found	FALSE	Spring
Not_found	0	0	0	0	0	0	0	0	ABSENT	7646	Ptyodactylus puiseuxi Boutan, 1893	Meiron	Northern District	18.06.1961					6.0	0	0	0	0		mediterranean	not_found	FALSE	Summer
Not_found	0	0	0	0	0	0	0	0	ABSENT	7285	Ptyodactylus guttatus Heyden, 1827	Ramla (camp) (Eucalyptus tree)	Central District	21.03.1962			31.9065	34.861324	3.0	0	0	0	0		semi-arid	not_found	FALSE	Spring
Not_found	0	0	0	0	0	0	0	0	ABSENT	7991	Ptyodactylus guttatus Heyden, 1827	Mash'abei Sade: beneath highway bridge	Central District	31.07.1965			31.01337	34.770319	7.0	0	0	0	0		semi-arid	not_found	FALSE	Summer
Not_found	0	0	0	0	0	0	0	0	ABSENT	13704	Ptyodactylus guttatus Heyden, 1827	ca. 15 km W of Arad	Jerusalem District	31.05.1976			31.257518	35.042177	5.0	0	0	0	0		desert-edge	not_found	FALSE	Spring
Not_found	0	0	0	0	0	0	0	0	ABSENT	7299	Ptyodactylus guttatus Heyden, 1827	Israel	Unknown	01.01.1962					1.0	0	0	0	0			not_found	FALSE	Winter
Not_found	0	0	0	0	0	0	0	0	ABSENT	18587	Ptyodactylus guttatus Heyden, 1827	Be'er-Menuha, ca 16289688	Southern District	29.08.1965			30.308722	35.135251	8.0	0	0	0	0		semi-arid	not_found	FALSE	Summer
Not_found	0	0	0	0	0	0	0	0	ABSENT	13729	Ptyodactylus guttatus Heyden, 1827	Jerusalem: Talbi'ye	Jerusalem District	09.03.1975			31.769885	35.216523	3.0	0	0	0	0		desert-edge	not_found	FALSE	Spring
Not_found	0	0	0	0	0	0	0	0	ABSENT	7810	Ptyodactylus guttatus Heyden, 1827	Turaibe	Jerusalem District	08.06.1962			31.043854	35.152533	6.0	0	0	0	0		desert-edge	not_found	FALSE	Summer
Not_found	0	0	0	0	0	0	0	0	ABSENT	2911	Ptyodactylus guttatus Heyden, 1827	Jerusalem	Jerusalem District	14.05.1955			31.780707	35.220748	5.0	0	0	0	0		desert-edge	not_found	FALSE	Spring
Not_found	0	0	0	0	0	0	0	0	ABSENT	1668	Ptyodactylus guttatus Heyden, 1827	Palestine, Jerusalem: Scopus	Jerusalem District	18.06.1947			36.287115	34.66513	6.0	0	0	0	0		desert-edge	not_found	FALSE	Summer
Not_found	0	0	0	0	0	0	0	0	ABSENT	19077	Ptyodactylus guttatus Heyden, 1827	Giv'at Ram: Berman bldg [IG 168131]	Jerusalem District	15.11.1994			31.771689	35.189076	11.0	0	0	0	0		desert-edge	not_found	FALSE	Autumn
Not_found	0	0	0	0	0	0	0	0	ABSENT	2222	Ptyodactylus guttatus Heyden, 1827	Jerusalem	Jerusalem District	14.05.1953			31.780707	35.220748	5.0	0	0	0	0		desert-edge	not_found	FALSE	Spring
Not_found	0	0	0	0	0	0	0	0	ABSENT	12007	Ptyodactylus guttatus Heyden, 1827	Nahal Neqarot	Southern District	17.03.1970			30.860356	35.531117	3.0	0	0	0	0		semi-arid	not_found	FALSE	Spring
Not_found	0	0	0	0	0	0	0	0	ABSENT	23287	Ptyodactylus cuvier, 1820	Mas'ef Tab'ha	Northern District	04.01.1964					1.0	0	0	0	0		mediterranean	not_found	FALSE	Winter
Not_found	0	0	0	0	0	0	0	0	ABSENT	19194	Ptyodactylus guttatus Heyden, 1827	Sede Boqer: NW of B.G.'s Midrasha, IG 1279002970	Southern District	02.07.1997			30.857333	34.769978	7.0	0	0	0	0		semi-arid	not_found	FALSE	Summer
Not_found	0	0	0	0	0	0	0	0	ABSENT	14719	Ptyodactylus puiseuxi Boutan, 1893	Mazra'at Quneitra	Northern District	06.05.1980					5.0	0	0	0	0		mediterranean	not_found	FALSE	Spring
Not_found	0	0	0	0	0	0	0	0	ABSENT	14719	Ptyodactylus puiseuxi Boutan, 1893	Mazra'at Quneitra	Northern District	06.05.1980					5.0	0	0	0	0		mediterranean	not_found	FALSE	Spring
Not_found	0	0	0	0	0	0	0	0	ABSENT	14719	Ptyodactylus puiseuxi Boutan, 1893	Mazra'at Quneitra	Northern District	06.05.1980					5.0	0	0	0	0		mediterranean	not_found	FALSE	Spring
Not_found	0	0	0	0	0	0	0	0	ABSENT	14719	Ptyodactylus puiseuxi Boutan, 1893	Mazra'at Quneitra	Northern District	06.05.1980					5.0	0	0	0	0		mediterranean	not_found	FALSE	Spring
Not_found	0	0	0	0	0	0	0	0	ABSENT	13537	Ptyodactylus guttatus Heyden, 1827	Mashabe Sade (in settlement)	Central District	08.04.1966			31.004379	34.778736	4.0	0	0	0	0		semi-arid	not_found	FALSE	Spring
Not_found	0	0	0	0	0	0	0	0	ABSENT	14773	Ptyodactylus puiseuxi Boutan, 1893	Afiq	Northern District	04.04.1983					4.0	0	0	0	0		mediterranean	not_found	FALSE	Spring
Not_found	0	0	0	0	0	0	0	0	ABSENT	14773	Ptyodactylus puiseuxi Boutan, 1893	Afiq	Northern District	04.04.1983					4.0	0	0	0	0		mediterranean	not_found	FALSE	Spring
Not_found	0	0	0	0	0	0	0	0	ABSENT	14773	Ptyodactylus puiseuxi Boutan, 1893	Afiq	Northern District	04.04.1983					4.0	0	0	0	0		mediterranean	not_found	FALSE	Spring
Not_found	0	0	0	0	0	0	0	0	ABSENT	23355	Ptyodactylus puiseuxi Boutan, 1893	Kiryat Shemona	Northern District	09.05.1974			33.219364	35.580424	5.0	0	0	0	0		mediterranean	not_found	FALSE	Spring
Not_found	0	0	0	0	0	0	0	0	ABSENT	2581	Ptyodactylus guttatus Heyden, 1827	18 km SSE of Be'er Sheva	Central District	30.01.1954			31.176235	34.969936	1.0	0	0	0	0		semi-arid	not_found	FALSE	Winter
Not_found	0	0	0	0	0	0	0	0	ABSENT	12490	Ptyodactylus guttatus Heyden, 1827	Jerusalem: Government Bureau of Statistics	Jerusalem District	02.02.1969			31.780707	35.220748	2.0	0	0	0	0		desert-edge	not_found	FALSE	Winter
Not_found	0	0	0	0	0	0	0	0	ABSENT	7349	Ptyodactylus hasselquistii (Donndorff, 1798)	Eilat (at the water reservoir nr S part of town)	Southern District	23.04.1962					4.0	0	0	0	0		semi-arid	not_found	FALSE	Spring
Not_found	0	0	0	0	0	0	0	0	ABSENT	13027	Ptyodactylus guttatus Heyden, 1827	Jericho: south part of the city area	Jerusalem District	07.08.1967			31.857111	35.458502	8.0	0	0	0	0		desert-edge	not_found	FALSE	Summer
Not_found	0	0	0	0	0	0	0	0	ABSENT	18773	Ptyodactylus puiseuxi Boutan, 1893	Afiq	Northern District	10.03.1988					3.0	0	0	0	0		mediterranean	not_found	FALSE	Spring
Not_found	0	0	0	0	0	0	0	0	ABSENT	18773	Ptyodactylus puiseuxi Boutan, 1893	Afiq	Northern District	10.03.1988					3.0	0	0	0	0		mediterranean	not_found	FALSE	Spring
Not_found	0	0	0	0	0	0	0	0	ABSENT	18773	Ptyodactylus puiseuxi Boutan, 1893	Afiq	Northern District	10.03.1988					3.0	0	0	0	0		mediterranean	not_found	FALSE	Spring
Not_found	0	0	0	0	0	0	0	0	ABSENT	13024	Ptyodactylus guttatus Heyden, 1827	Jericho: south part of the city area	Jerusalem District	07.08.1967			31.857111	35.458502	8.0	0	0	0	0		desert-edge	not_found	FALSE	Summer
Not_found	0	0	0	0	0	0	0	0	ABSENT	14988	Ptyodactylus guttatus Heyden, 1827	nr New Sha'are Zedeq Hospital IG 16801310	Jerusalem District	21.08.1980			31.771689	35.189076	8.0	0	0	0	0		desert-edge	not_found	FALSE	Summer
Not_found	0	0	0	0	0	0	0	0	ABSENT	13503	Ptyodactylus guttatus Heyden, 1827	Beer Yeroham	Southern District	15.06.1976			30.995729	34.911746	6.0	0	0	0	0		semi-arid	not_found	FALSE	Summer
Not_found	0	0	0	0	0	0	0	0	ABSENT	18734	Ptyodactylus guttatus Heyden, 1827	CAPTIVE BRED	Unknown							0	0	0	0			not_found	FALSE
Not_found	0	0	0	0	0	0	0	0	ABSENT	13018	Ptyodactylus guttatus Heyden, 1827	Sheikh Dhiyab	Northern District	07.11.1967			32.049258	35.425148	11.0	0	0	0	0		mediterranean	not_found	FALSE	Autumn
Not_found	0	0	0	0	0	0	0	0	ABSENT	6812	Ptyodactylus guttatus Heyden, 1827	Wadi Suenit (Judean Hills) / No Data	Jerusalem District							0	0	0	0		desert-edge	not_found	FALSE
Not_found	0	0	0	0	0	0	0	0	ABSENT	1034	Ptyodactylus guttatus Heyden, 1827	Palestine, Saris	Jerusalem District	03.07.1945			31.798659	35.057077	7.0	0	0	0	0		desert-edge	not_found	FALSE	Summer
Not_found	0	0	0	0	0	0	0	0	ABSENT	13389	Ptyodactylus guttatus Heyden, 1827	En Gedi: barracks of old youth hostel	Southern District	06.05.1975					5.0	0	0	0	0		semi-arid	not_found	FALSE	Spring
Not_found	0	0	0	0	0	0	0	0	ABSENT	13389	Ptyodactylus guttatus Heyden, 1827	En Gedi: barracks of old youth hostel	Southern District	06.05.1975					5.0	0	0	0	0		semi-arid	not_found	FALSE	Spring
Not_found	0	0	0	0	0	0	0	0	ABSENT	18756	Ptyodactylus hasselquistii (Donndorff, 1798)	2km N Elot (N of custom), IG 14738894	Southern District	16.01.1993			29.592282	34.975753	1.0	0	0	0	0		semi-arid	not_found	FALSE	Winter
Not_found	0	0	0	0	0	0	0	0	ABSENT	19391	Ptyodactylus guttatus Heyden, 1827	Rehavia	Jerusalem District	13.04.2000					4.0	0	0	0	0		desert-edge	not_found	FALSE	Spring
Not_found	0	0	0	0	0	0	0	0	ABSENT	24282	Ptyodactylus guttatus Heyden, 1827	Negev: road to Hai-Negev zoo	Southern District	07.03.2013					3.0	0	0	0	0		semi-arid	not_found	FALSE	Spring
Not_found	0	0	0	0	0	0	0	0	ABSENT	7052	Ptyodactylus guttatus Heyden, 1827	Kfar Uria: water pumps	Central District	01.11.1960			31.793073	34.947272	11.0	0	0	0	0		semi-arid	not_found	FALSE	Autumn
Not_found	0	0	0	0	0	0	0	0	ABSENT	14970	Ptyodactylus guttatus Heyden, 1827	nr New Sha'are Zedeq Hospital IG 16801310	Jerusalem District	19.04.1980			31.771689	35.189076	4.0	0	0	0	0		desert-edge	not_found	FALSE	Spring
Not_found	0	0	0	0	0	0	0	0	ABSENT	13702	Ptyodactylus puiseuxi Boutan, 1893	N of Gesher	Northern District	14.01.1975			32.638715	35.553402	1.0	0	0	0	0		mediterranean	not_found	FALSE	Winter
Not_found	0	0	0	0	0	0	0	0	ABSENT	13039	Ptyodactylus guttatus Heyden, 1827	~2 km E of Sheikh Khalifa, Ubeidiya (nr. Mar	Jerusalem District	07.07.1967			31.719358	35.284041	7.0	0	0	0	0		desert-edge	not_found	FALSE	Summer
Not_found	0	0	0	0	0	0	0	0	ABSENT	17933	Ptyodactylus puiseuxi Boutan, 1893	S of HaGolan	Northern District	03.07.1987					7.0	0	0	0	0		mediterranean	not_found	FALSE	Summer
Not_found	0	0	0	0	0	0	0	0	ABSENT	2274	Ptyodactylus guttatus Heyden, 1827	Jerusalem	Jerusalem District	14.05.1953			31.780707	35.220748	5.0	0	0	0	0		desert-edge	not_found	FALSE	Spring
Not_found	0	0	0	0	0	0	0	0	ABSENT	5766	Ptyodactylus guttatus Heyden, 1827	'Ein Gedi	Southern District	16.08.1957			31.452301	35.386916	8.0	0	0	0	0		semi-arid	not_found	FALSE	Summer
Not_found	0	0	0	0	0	0	0	0	ABSENT	7174	Ptyodactylus puiseuxi Boutan, 1893	Mt. Jermaq	Northern District	20.06.1961					6.0	0	0	0	0		mediterranean	not_found	FALSE	Summer
Not_found	0	0	0	0	0	0	0	0	ABSENT	2273	Ptyodactylus guttatus Heyden, 1827	Wadi Raman	Southern District	01.05.1953			30.598541	34.793035	5.0	0	0	0	0		semi-arid	not_found	FALSE	Spring
Not_found	0	0	0	0	0	0	0	0	ABSENT	2087	Ptyodactylus puiseuxi Boutan, 1893	Wadi Habis	Outside Israel	01.01.1951					1.0	0	0	0	0			not_found	FALSE	Winter
Not_found	0	0	0	0	0	0	0	0	ABSENT	12919	Ptyodactylus puiseuxi Boutan, 1893	nr Khushn	Jerusalem District	15.07.1967					7.0	0	0	0	0		desert-edge	not_found	FALSE	Summer
Not_found	0	0	0	0	0	0	0	0	ABSENT	12919	Ptyodactylus puiseuxi Boutan, 1893	nr Khushn	Jerusalem District	15.07.1967					7.0	0	0	0	0		desert-edge	not_found	FALSE	Summer
Not_found	0	0	0	0	0	0	0	0	ABSENT	17919	Ptyodactylus guttatus Heyden, 1827	Mizpe Kokhav Hashachar	Outside Israel	21.03.1986					3.0	0	0	0	0			not_found	FALSE	Spring
Not_found	0	0	0	0	0	0	0	0	ABSENT	17919	Ptyodactylus guttatus Heyden, 1827	Mizpe Kokhav Hashachar	Outside Israel	21.03.1986					3.0	0	0	0	0			not_found	FALSE	Spring
Not_found	0	0	0	0	0	0	0	0	ABSENT	17919	Ptyodactylus guttatus Heyden, 1827	Mizpe Kokhav Hashachar	Outside Israel	21.03.1986					3.0	0	0	0	0			not_found	FALSE	Spring
Not_found	0	0	0	0	0	0	0	0	ABSENT	17001	Ptyodactylus guttatus Heyden, 1827	nr Hadassa 'En Kerem Hospital IG 16421299 or 16411247	Jerusalem District	08.12.1980			31.761757	35.148968	12.0	0	0	0	0		desert-edge	not_found	FALSE	Winter
Not_found	0	0	0	0	0	0	0	0	ABSENT	7878	Ptyodactylus puiseuxi Boutan, 1893	btw Poriya and Lake Tiberias	Northern District	31.03.1964					3.0	0	0	0	0		mediterranean	not_found	FALSE	Spring
Not_found	0	0	0	0	0	0	0	0	ABSENT	1778	Ptyodactylus guttatus Heyden, 1827	J'lem: Bet Din Zvai	Northern District	20.10.1950			36.287115	34.66513	10.0	0	0	0	0		mediterranean	not_found	FALSE	Autumn
Not_found	0	0	0	0	0	0	0	0	ABSENT	1641	Ptyodactylus guttatus Heyden, 1827	Palestine, Ein Feshka	Jerusalem District	29.05.1946			31.714636	35.450728	5.0	0	0	0	0		desert-edge	not_found	FALSE	Spring
Not_found	0	0	0	0	0	0	0	0	ABSENT	7355	Ptyodactylus guttatus Heyden, 1827	3 km S of Be'er Sheba	Central District	01.06.1962			31.202889	34.806181	6.0	0	0	0	0		semi-arid	not_found	FALSE	Summer
Not_found	0	0	0	0	0	0	0	0	ABSENT	12329	Ptyodactylus puiseuxi Boutan, 1893	Kare Deshe	Northern District	14.04.1970			32.862338	35.552137	4.0	0	0	0	0		mediterranean	not_found	FALSE	Spring
Not_found	0	0	0	0	0	0	0	0	ABSENT	12329	Ptyodactylus puiseuxi Boutan, 1893	Kare Deshe	Northern District	14.04.1970			32.862338	35.552137	4.0	0	0	0	0		mediterranean	not_found	FALSE	Spring
Not_found	0	0	0	0	0	0	0	0	ABSENT	19422	Ptyodactylus guttatus Heyden, 1827	Israel	Unknown							0	0	0	0			not_found	FALSE
Not_found	0	0	0	0	0	0	0	0	ABSENT	5646	Ptyodactylus guttatus Heyden, 1827	Sufla	Jerusalem District	01.01.1957			31.734612	35.043461	1.0	0	0	0	0		desert-edge	not_found	FALSE	Winter
Not_found	0	0	0	0	0	0	0	0	ABSENT	14892	Ptyodactylus guttatus Heyden, 1827	Hirbet Rimon nr Lahav	Southern District	09.05.1979					5.0	0	0	0	0		semi-arid	not_found	FALSE	Spring
Not_found	0	0	0	0	0	0	0	0	ABSENT	5997	Ptyodactylus guttatus Heyden, 1827	Wadi Hadira	Southern District	01.01.1958			30.959983	35.199676	1.0	0	0	0	0		semi-arid	not_found	FALSE	Winter
Not_found	0	0	0	0	0	0	0	0	ABSENT	23837	Ptyodactylus guttatus Heyden, 1827	road #171	Southern District	07.01.2009					1.0	0	0	0	0		semi-arid	not_found	FALSE	Winter
Not_found	0	0	0	0	0	0	0	0	ABSENT	23837	Ptyodactylus guttatus Heyden, 1827	road #171	Southern District	07.01.2009					1.0	0	0	0	0		semi-arid	not_found	FALSE	Winter
Not_found	0	0	0	0	0	0	0	0	ABSENT	13665	Ptyodactylus guttatus Heyden, 1827	Mizpe Ramon	Southern District				30.609398	34.803417		0	0	0	0		semi-arid	not_found	FALSE
Not_found	0	0	0	0	0	0	0	0	ABSENT	18759	Ptyodactylus hasselquistii (Donndorff, 1798)	2km N Elot, IG 14738894	Southern District	16.01.1993			29.592282	34.975753	1.0	0	0	0	0		semi-arid	not_found	FALSE	Winter
Not_found	0	0	0	0	0	0	0	0	ABSENT	19227	Ptyodactylus guttatus Heyden, 1827	Israel	Unknown	01.01.1997					1.0	0	0	0	0			not_found	FALSE	Winter
Not_found	0	0	0	0	0	0	0	0	ABSENT	14155	Ptyodactylus guttatus Heyden, 1827	Petah Tiqwa: cemetary (nr Industrial area)	Northern District	24.07.1979			32.095932	34.881805	7.0	0	0	0	0		mediterranean	not_found	FALSE	Summer
Not_found	0	0	0	0	0	0	0	0	ABSENT	13705	Ptyodactylus guttatus Heyden, 1827	Mevasseret Yerushalayim	Jerusalem District	01.05.1975			31.801441	35.157392	5.0	0	0	0	0		desert-edge	not_found	FALSE	Spring
Not_found	0	0	0	0	0	0	0	0	ABSENT	7090	Ptyodactylus guttatus Heyden, 1827	'Ein Gedi (Youth Hostel)	Southern District	28.10.1960			31.452301	35.386916	10.0	0	0	0	0		semi-arid	not_found	FALSE	Autumn
Not_found	0	0	0	0	0	0	0	0	ABSENT	2233	Ptyodactylus guttatus Heyden, 1827	Ruheibe	Central District	20.05.1953			31.030559	34.565997	5.0	0	0	0	0		semi-arid	not_found	FALSE	Spring
Not_found	0	0	0	0	0	0	0	0	ABSENT	14149	Ptyodactylus guttatus Heyden, 1827	Petah Tiqwa: cemetary (nr Industrial area)	Northern District	24.07.1979			32.095932	34.881805	7.0	0	0	0	0		mediterranean	not_found	FALSE	Summer
Not_found	0	0	0	0	0	0	0	0	ABSENT	18196	Ptyodactylus guttatus Heyden, 1827	Mizpe Kokhav Hashahar	Outside Israel	21.03.1986					3.0	0	0	0	0			not_found	FALSE	Spring
Not_found	0	0	0	0	0	0	0	0	ABSENT	18196	Ptyodactylus guttatus Heyden, 1827	Mizpe Kokhav Hashahar	Outside Israel	21.03.1986					3.0	0	0	0	0			not_found	FALSE	Spring
Not_found	0	0	0	0	0	0	0	0	ABSENT	18196	Ptyodactylus guttatus Heyden, 1827	Mizpe Kokhav Hashahar	Outside Israel	21.03.1986					3.0	0	0	0	0			not_found	FALSE	Spring
Not_found	0	0	0	0	0	0	0	0	ABSENT	10680	Ptyodactylus guttatus Heyden, 1827	Mash'abe Sade	Central District	01.01.1967			31.004413	34.789207	1.0	0	0	0	0		semi-arid	not_found	FALSE	Winter
Not_found	0	0	0	0	0	0	0	0	ABSENT	1642	Ptyodactylus guttatus Heyden, 1827	Palestine, Jerusalem, Scopus	Jerusalem District	02.03.1946			31.780707	35.220748	3.0	0	0	0	0		desert-edge	not_found	FALSE	Spring
Not_found	0	0	0	0	0	0	0	0	ABSENT	13029	Ptyodactylus guttatus Heyden, 1827	1 km N of Fasayil	Northern District	07.09.1967			32.06722	35.464375	9.0	0	0	0	0		mediterranean	not_found	FALSE	Autumn
Not_found	0	0	0	0	0	0	0	0	ABSENT	17637	Ptyodactylus guttatus Heyden, 1827	Qireyat Shemuel	Jerusalem District	30.04.1975			31.771687	35.231303	4.0	0	0	0	0		desert-edge	not_found	FALSE	Spring
Not_found	0	0	0	0	0	0	0	0	ABSENT	18564	Ptyodactylus guttatus Heyden, 1827	Beer Sheva - Elat rd, km114	Southern District	29.08.1965					8.0	0	0	0	0		semi-arid	not_found	FALSE	Summer
Not_found	0	0	0	0	0	0	0	0	ABSENT	18577	Ptyodactylus guttatus Heyden, 1827	Karst cave 5km S of Beer Sheva - Arad - Hebron jnct	Central District	15.02.1970			31.270913	34.958151	2.0	0	0	0	0		semi-arid	not_found	FALSE	Winter
Not_found	0	0	0	0	0	0	0	0	ABSENT	12876	Ptyodactylus puiseuxi Boutan, 1893	Mezudat Yesha'	Northern District	10.08.1974			33.114787	35.557412	8.0	0	0	0	0		mediterranean	not_found	FALSE	Summer
Not_found	0	0	0	0	0	0	0	0	ABSENT	5764	Ptyodactylus guttatus Heyden, 1827	'Ein Gedi: slope bellow 'Ein gedi spring	Southern District	16.08.1957			31.452301	35.386916	8.0	0	0	0	0		semi-arid	not_found	FALSE	Summer
Not_found	0	0	0	0	0	0	0	0	ABSENT	6109	Ptyodactylus puiseuxi Boutan, 1893	Eilon-Karkara	Northern District	04.02.1958			33.070203	35.217763	2.0	0	0	0	0		mediterranean	not_found	FALSE	Winter
Not_found	0	0	0	0	0	0	0	0	ABSENT	18803	Ptyodactylus guttatus Heyden, 1827	Giv'ot Shezaf, IG 17470159, "Hamada slopes"	Southern District	09.05.1986			30.733578	35.259205	5.0	0	0	0	0		semi-arid	not_found	FALSE	Spring
Not_found	0	0	0	0	0	0	0	0	ABSENT	23212	Ptyodactylus guttatus Heyden, 1827	'Avdat	Southern District	19.07.1981					7.0	0	0	0	0		semi-arid	not_found	FALSE	Summer
Not_found	0	0	0	0	0	0	0	0	ABSENT	19985	Ptyodactylus guttatus Heyden, 1827	opposite "Bezeq" school	Outside Israel	01.01.1980					1.0	0	0	0	0			not_found	FALSE	Winter
Not_found	0	0	0	0	0	0	0	0	ABSENT	6709	Ptyodactylus guttatus Heyden, 1827	Jerusalem	Jerusalem District	01.06.1959			31.780707	35.220748	6.0	0	0	0	0		desert-edge	not_found	FALSE	Summer
Not_found	0	0	0	0	0	0	0	0	ABSENT	2793	Ptyodactylus guttatus Heyden, 1827	Wadi Fukrah	Southern District	01.01.1955			30.883298	35.133795	1.0	0	0	0	0		semi-arid	not_found	FALSE	Winter
Not_found	0	0	0	0	0	0	0	0	ABSENT	18218	Ptyodactylus guttatus Heyden, 1827	CAPTIVE BRED	Unknown	08.01.1986					1.0	0	0	0	0			not_found	FALSE	Winter
Not_found	0	0	0	0	0	0	0	0	ABSENT	19893	Ptyodactylus guttatus Heyden, 1827	Israel	Unknown							0	0	0	0			not_found	FALSE
Not_found	0	0	0	0	0	0	0	0	ABSENT	14387	Ptyodactylus guttatus Heyden, 1827	Tel Maresha	Central District	20.06.1981			31.593653	34.896194	6.0	0	0	0	0		semi-arid	not_found	FALSE	Summer
Not_found	0	0	0	0	0	0	0	0	ABSENT	12954	Ptyodactylus puiseuxi Boutan, 1893	nr Belvoir (Kohav HaYarden)	Northern District	25.02.1975			32.607232	35.524515	2.0	0	0	0	0		mediterranean	not_found	FALSE	Winter
Not_found	0	0	0	0	0	0	0	0	ABSENT	14123	Ptyodactylus guttatus Heyden, 1827	Sede Boqer: Midrasha (inside)	Southern District	09.02.1979			30.849253	34.781514	2.0	0	0	0	0		semi-arid	not_found	FALSE	Winter
Not_found	0	0	0	0	0	0	0	0	ABSENT	13021	Ptyodactylus guttatus Heyden, 1827	N. of Jiftlik	Northern District	07.11.1967			32.307806	35.543634	11.0	0	0	0	0		mediterranean	not_found	FALSE	Autumn
Not_found	0	0	0	0	0	0	0	0	ABSENT	14093	Ptyodactylus guttatus Heyden, 1827	Petah-Tiqwa (cemetary nr. Industrial area)	Northern District	21.07.1979			32.095932	34.881805	7.0	0	0	0	0		mediterranean	not_found	FALSE	Summer
Not_found	0	0	0	0	0	0	0	0	ABSENT	2858	Ptyodactylus guttatus Heyden, 1827	Jerusalem, Dept. Zool.,possib.introduced	Jerusalem District	01.02.1955			31.780707	35.220748	2.0	0	0	0	0		desert-edge	not_found	FALSE	Winter
Not_found	0	0	0	0	0	0	0	0	ABSENT	14143	Ptyodactylus guttatus Heyden, 1827	Petah Tiqwa: cemetary (nr Industrial area)	Northern District	24.07.1979			32.095932	34.881805	7.0	0	0	0	0		mediterranean	not_found	FALSE	Summer
Not_found	0	0	0	0	0	0	0	0	ABSENT	13042	Ptyodactylus puiseuxi Boutan, 1893	Kare Deshe	Northern District	19.06.1970			32.862367	35.541453	6.0	0	0	0	0		mediterranean	not_found	FALSE	Summer
Not_found	0	0	0	0	0	0	0	0	ABSENT	13042	Ptyodactylus puiseuxi Boutan, 1893	Kare Deshe	Northern District	19.06.1970			32.862367	35.541453	6.0	0	0	0	0		mediterranean	not_found	FALSE	Summer
Not_found	0	0	0	0	0	0	0	0	ABSENT	19129	Ptyodactylus guttatus Heyden, 1827	Lahav: Hirbet Rimon	Southern District	17.04.1996					4.0	0	0	0	0		semi-arid	not_found	FALSE	Spring
Not_found	0	0	0	0	0	0	0	0	ABSENT	13708	Ptyodactylus guttatus Heyden, 1827	nr. Lahav	Central District	31.05.1976			31.347223	34.816082	5.0	0	0	0	0		semi-arid	not_found	FALSE	Spring
Not_found	0	0	0	0	0	0	0	0	ABSENT	13504	Ptyodactylus guttatus Heyden, 1827	Jerusalem	Jerusalem District	26.06.1976			31.780707	35.220748	6.0	0	0	0	0		desert-edge	not_found	FALSE	Summer
Not_found	0	0	0	0	0	0	0	0	ABSENT	7773	Ptyodactylus guttatus Heyden, 1827	Jerusalem: Giv'at Sha'ul	Jerusalem District	28.05.1962			31.791529	35.189073	5.0	0	0	0	0		desert-edge	not_found	FALSE	Spring
Not_found	0	0	0	0	0	0	0	0	ABSENT	12903	Ptyodactylus puiseuxi Boutan, 1893	rocks opp. Hawwat Shemuel	Northern District	13.01.1975			32.527826	35.545522	1.0	0	0	0	0		mediterranean	not_found	FALSE	Winter
Not_found	0	0	0	0	0	0	0	0	ABSENT	18310	Ptyodactylus guttatus Heyden, 1827	Israel	Unknown	31.10.1990					10.0	0	0	0	0			not_found	FALSE	Autumn
Not_found	0	0	0	0	0	0	0	0	ABSENT	19417	Ptyodactylus guttatus Heyden, 1827	Lahav, Hirbet Rimmon	Southern District	17.04.1996					4.0	0	0	0	0		semi-arid	not_found	FALSE	Spring
Not_found	0	0	0	0	0	0	0	0	ABSENT	13717	Ptyodactylus puiseuxi Boutan, 1893	Qiryat Shemona	Northern District	09.09.1974			33.21931	35.580358	9.0	0	0	0	0		mediterranean	not_found	FALSE	Autumn
Not_found	0	0	0	0	0	0	0	0	ABSENT	12789	Ptyodactylus puiseuxi Boutan, 1893	Uweimat-el-Janulige	Northern District	11.03.1973			33.036859	35.674856	3.0	0	0	0	0		mediterranean	not_found	FALSE	Spring
Not_found	0	0	0	0	0	0	0	0	ABSENT	14786	Ptyodactylus guttatus Heyden, 1827	Mt. Carmel: Nahal Bustan, IG 149239	Northern District	17.04.1983			32.745409	34.986181	4.0	0	0	0	0		mediterranean	not_found	FALSE	Spring
Not_found	0	0	0	0	0	0	0	0	ABSENT	18841	Ptyodactylus guttatus Heyden, 1827	Giv'at Ram, IG 16871308	Jerusalem District	05.11.1994			31.769886	35.196466	11.0	0	0	0	0		desert-edge	not_found	FALSE	Autumn
Not_found	0	0	0	0	0	0	0	0	ABSENT	23607	Ptyodactylus guttatus Heyden, 1827	Mashabei Sade ("Mesheq")	Southern District	01.09.1965					9.0	0	0	0	0		semi-arid	not_found	FALSE	Autumn
Not_found	0	0	0	0	0	0	0	0	ABSENT	12726	Ptyodactylus puiseuxi Boutan, 1893	Kare Deshe	Northern District	19.06.1970			32.862396	35.530769	6.0	0	0	0	0		mediterranean	not_found	FALSE	Summer
Not_found	0	0	0	0	0	0	0	0	ABSENT	12726	Ptyodactylus puiseuxi Boutan, 1893	Kare Deshe	Northern District	19.06.1970			32.862396	35.530769	6.0	0	0	0	0		mediterranean	not_found	FALSE	Summer
Not_found	0	0	0	0	0	0	0	0	ABSENT	14782	Ptyodactylus guttatus Heyden, 1827	Bet Qama	Southern District	30.03.1980					3.0	0	0	0	0		semi-arid	not_found	FALSE	Spring
Not_found	0	0	0	0	0	0	0	0	ABSENT	7208	Ptyodactylus guttatus Heyden, 1827	Jerusalem: 'Ir Ganim A	Jerusalem District	24.06.1961			31.758155	35.162691	6.0	0	0	0	0		desert-edge	not_found	FALSE	Summer
Not_found	0	0	0	0	0	0	0	0	ABSENT	7300	Ptyodactylus guttatus Heyden, 1827	Israel	Unknown	01.01.1962					1.0	0	0	0	0			not_found	FALSE	Winter
Not_found	0	0	0	0	0	0	0	0	ABSENT	23386	Ptyodactylus guttatus Heyden, 1827	Qumeran	Outside Israel							0	0	0	0			not_found	FALSE
Not_found	0	0	0	0	0	0	0	0	ABSENT	13597	Ptyodactylus guttatus Heyden, 1827	Arad rd (Karst cave)	Central District	15.02.1970			31.270913	34.958151	2.0	0	0	0	0		semi-arid	not_found	FALSE	Winter
Not_found	0	0	0	0	0	0	0	0	ABSENT	1779	Ptyodactylus guttatus Heyden, 1827	W. Rakib	Outside Israel	01.11.1950					11.0	0	0	0	0			not_found	FALSE	Autumn
Not_found	0	0	0	0	0	0	0	0	ABSENT	7508	Ptyodactylus guttatus Heyden, 1827	btw. Dimona & Kefar Yerukham	Central District	11.10.1962			31.013866	34.958815	10.0	0	0	0	0		semi-arid	not_found	FALSE	Autumn
Not_found	0	0	0	0	0	0	0	0	ABSENT	13040	Ptyodactylus guttatus Heyden, 1827	~2 km E of Sheikh Khalifa, Ubeidiya (nr. Mar	Jerusalem District	07.07.1967			31.719358	35.284041	7.0	0	0	0	0		desert-edge	not_found	FALSE	Summer
Not_found	0	0	0	0	0	0	0	0	ABSENT	7357	Ptyodactylus guttatus Heyden, 1827	Wadi Dolev	Jerusalem District	05.10.1962			31.732772	35.017083	10.0	0	0	0	0		desert-edge	not_found	FALSE	Autumn
Not_found	0	0	0	0	0	0	0	0	ABSENT	17635	Ptyodactylus guttatus Heyden, 1827	15km W 'Arad, IG 154074	Jerusalem District	31.05.1976			31.257518	35.042177	5.0	0	0	0	0		desert-edge	not_found	FALSE	Spring
Not_found	0	0	0	0	0	0	0	0	ABSENT	17410	Ptyodactylus guttatus Heyden, 1827	nr Paza'el, IG 19071623	Northern District	05.07.1985			32.05376	35.429394	7.0	0	0	0	0		mediterranean	not_found	FALSE	Summer
Not_found	0	0	0	0	0	0	0	0	ABSENT	14130	Ptyodactylus guttatus Heyden, 1827	Sede Boqer: SW of	Southern District	15.09.1979			30.832875	34.739776	9.0	0	0	0	0		semi-arid	not_found	FALSE	Autumn
Not_found	0	0	0	0	0	0	0	0	ABSENT	18860	Ptyodactylus puiseuxi Boutan, 1893	Tarshika, 3km W of	Northern District	31.03.1963					3.0	0	0	0	0		mediterranean	not_found	FALSE	Spring
Not_found	0	0	0	0	0	0	0	0	ABSENT	13126	Ptyodactylus guttatus Heyden, 1827	Bet She'an	Northern District	19.05.1975			32.501796	35.497539	5.0	0	0	0	0		mediterranean	not_found	FALSE	Spring
Not_found	0	0	0	0	0	0	0	0	ABSENT	12887	Ptyodactylus guttatus Heyden, 1827	Mashash sand	Southern District	14.02.1973					2.0	0	0	0	0		semi-arid	not_found	FALSE	Winter
Not_found	0	0	0	0	0	0	0	0	ABSENT	6090	Ptyodactylus guttatus Heyden, 1827	'Ein Weibe	Southern District				30.619938	35.194478		0	0	0	0		semi-arid	not_found	FALSE
Not_found	0	0	0	0	0	0	0	0	ABSENT	23309	Ptyodactylus guttatus Heyden, 1827	Yavne sands	Central District	18.08.2004			31.859218	34.703783	8.0	0	0	0	0		semi-arid	not_found	FALSE	Summer
Not_found	0	0	0	0	0	0	0	0	ABSENT	5874	Ptyodactylus guttatus Heyden, 1827	Wadi Raman: Ma'ale Ha'Atzma'ut	Southern District	27.02.1958			30.589759	34.876482	2.0	0	0	0	0		semi-arid	not_found	FALSE	Winter
Not_found	0	0	0	0	0	0	0	0	ABSENT	7209	Ptyodactylus guttatus Heyden, 1827	Tiberias	Northern District	01.01.1959			32.787526	35.542239	1.0	0	0	0	0		mediterranean	not_found	FALSE	Winter
Not_found	0	0	0	0	0	0	0	0	ABSENT	24236	Ptyodactylus guttatus Heyden, 1827	Jerusalem: home of Chanan Dimentman	Jerusalem District	01.07.2014					7.0	0	0	0	0		desert-edge	not_found	FALSE	Summer
Not_found	0	0	0	0	0	0	0	0	ABSENT	14156	Ptyodactylus guttatus Heyden, 1827	Petah Tiqwa: cemetary (nr Industrial area)	Northern District	24.07.1979			32.095932	34.881805	7.0	0	0	0	0		mediterranean	not_found	FALSE	Summer
Not_found	0	0	0	0	0	0	0	0	ABSENT	14615	Ptyodactylus puiseuxi Boutan, 1893	Mt Meron	Northern District	31.03.1980					3.0	0	0	0	0		mediterranean	not_found	FALSE	Spring
Not_found	0	0	0	0	0	0	0	0	ABSENT	14615	Ptyodactylus puiseuxi Boutan, 1893	Mt Meron	Northern District	31.03.1980					3.0	0	0	0	0		mediterranean	not_found	FALSE	Spring
Not_found	0	0	0	0	0	0	0	0	ABSENT	14615	Ptyodactylus puiseuxi Boutan, 1893	Mt Meron	Northern District	31.03.1980					3.0	0	0	0	0		mediterranean	not_found	FALSE	Spring
Not_found	0	0	0	0	0	0	0	0	ABSENT	14301	Ptyodactylus guttatus Heyden, 1827	Yamin-Moshe	Jerusalem District	20.04.1980			31.780707	35.220748	4.0	0	0	0	0		desert-edge	not_found	FALSE	Spring
Not_found	0	0	0	0	0	0	0	0	ABSENT	14174	Ptyodactylus guttatus Heyden, 1827	Sede Boqer: opp. Midrasha	Southern District	26.09.1979			30.851057	34.781506	9.0	0	0	0	0		semi-arid	not_found	FALSE	Autumn
Not_found	0	0	0	0	0	0	0	0	ABSENT	14984	Ptyodactylus guttatus Heyden, 1827	nr New Sha'are Zedeq Hospital IG 16801310	Jerusalem District	15.08.1980			31.771689	35.189076	8.0	0	0	0	0		desert-edge	not_found	FALSE	Summer
Not_found	0	0	0	0	0	0	0	0	ABSENT	19898	Ptyodactylus guttatus Heyden, 1827	Israel	Unknown							0	0	0	0			not_found	FALSE
Not_found	0	0	0	0	0	0	0	0	ABSENT	6963	Ptyodactylus guttatus Heyden, 1827	N of Nitzana crossroad	Southern District	30.05.1957					5.0	0	0	0	0		semi-arid	not_found	FALSE	Spring
Not_found	0	0	0	0	0	0	0	0	ABSENT	2802	Ptyodactylus guttatus Heyden, 1827	btw. Be'er Sheva and Bir Asluj	Central District	03.07.1955			31.086622	34.832867	7.0	0	0	0	0		semi-arid	not_found	FALSE	Summer
Not_found	0	0	0	0	0	0	0	0	ABSENT	5993	Ptyodactylus guttatus Heyden, 1827	btw. Be'er Sheba & Nitzana crossroads	Central District	30.05.1957			31.065892	34.838186	5.0	0	0	0	0		semi-arid	not_found	FALSE	Spring
Not_found	0	0	0	0	0	0	0	0	ABSENT	13971	Ptyodactylus guttatus Heyden, 1827	Jerusalem	Jerusalem District	01.01.1979			31.780707	35.220748	1.0	0	0	0	0		desert-edge	not_found	FALSE	Winter
Not_found	0	0	0	0	0	0	0	0	ABSENT	13725	Ptyodactylus puiseuxi Boutan, 1893	Qiryat Shemona	Northern District	09.09.1974			33.21931	35.580358	9.0	0	0	0	0		mediterranean	not_found	FALSE	Autumn
Not_found	0	0	0	0	0	0	0	0	ABSENT	11996	Ptyodactylus guttatus Heyden, 1827	Jerusalem	Jerusalem District	08.10.1970			31.780707	35.220748	10.0	0	0	0	0		desert-edge	not_found	FALSE	Autumn
Not_found	0	0	0	0	0	0	0	0	ABSENT	10339	Ptyodactylus guttatus Heyden, 1827	Arad	Jerusalem District	01.01.1966			31.257621	35.210159	1.0	0	0	0	0		desert-edge	not_found	FALSE	Winter
Not_found	0	0	0	0	0	0	0	0	ABSENT	11040	Ptyodactylus guttatus Heyden, 1827	Nahal Zipori (N of BethLehem)	Northern District	28.06.1969			32.754615	35.180369	6.0	0	0	0	0		mediterranean	not_found	FALSE	Summer
Not_found	0	0	0	0	0	0	0	0	ABSENT	12649	Ptyodactylus guttatus Heyden, 1827	Jerusalem	Jerusalem District	01.01.1973			31.780707	35.220748	1.0	0	0	0	0		desert-edge	not_found	FALSE	Winter
Not_found	0	0	0	0	0	0	0	0	ABSENT	5633	Ptyodactylus puiseuxi Boutan, 1893	Sussita above 'Ein-Geb	Northern District	08.06.1956					6.0	0	0	0	0		mediterranean	not_found	FALSE	Summer
Not_found	0	0	0	0	0	0	0	0	ABSENT	24007	Ptyodactylus guttatus Heyden, 1827	Negev	Southern District	05.08.2010					8.0	0	0	0	0		semi-arid	not_found	FALSE	Summer
Not_found	0	0	0	0	0	0	0	0	ABSENT	2643	Ptyodactylus guttatus Heyden, 1827	Tel Yerukham	Southern District	04.05.1954			30.995746	34.919075	5.0	0	0	0	0		semi-arid	not_found	FALSE	Spring
Not_found	0	0	0	0	0	0	0	0	ABSENT	1783	Ptyodactylus guttatus Heyden, 1827	Be'er Sheva	Southern District	20.04.1950			31.247934	34.790245	4.0	0	0	0	0		semi-arid	not_found	FALSE	Spring
Not_found	0	0	0	0	0	0	0	0	ABSENT	1783	Ptyodactylus guttatus Heyden, 1827	Be'er Sheva	Southern District	20.04.1950			31.247934	34.790245	4.0	0	0	0	0		semi-arid	not_found	FALSE	Spring
Not_found	0	0	0	0	0	0	0	0	ABSENT	14169	Ptyodactylus guttatus Heyden, 1827	Sede Boqer: Midrasha (inside)	Southern District	16.08.1979			30.851057	34.781506	8.0	0	0	0	0		semi-arid	not_found	FALSE	Summer
Not_found	0	0	0	0	0	0	0	0	ABSENT	17772	Ptyodactylus puiseuxi Boutan, 1893	Qibbuz Yiftah	Northern District	31.12.1985					12.0	0	0	0	0		mediterranean	not_found	FALSE	Winter
Not_found	0	0	0	0	0	0	0	0	ABSENT	14565	Ptyodactylus guttatus Heyden, 1827	Gilbo'a (above Hefziba): Har Barqan	Northern District	06.02.1980			32.511016	35.391148	2.0	0	0	0	0		mediterranean	not_found	FALSE	Winter
Not_found	0	0	0	0	0	0	0	0	ABSENT	13656	Ptyodactylus guttatus Heyden, 1827	nr Haritun cave, nr Har Hordus	Outside Israel	30.01.1979					1.0	0	0	0	0			not_found	FALSE	Winter
Not_found	0	0	0	0	0	0	0	0	ABSENT	7865	Ptyodactylus guttatus Heyden, 1827	"Loc. 1"		03.01.1963					1.0	0	0	0	0			not_found	FALSE	Winter
Not_found	0	0	0	0	0	0	0	0	ABSENT	23911	Ptyodactylus guttatus Heyden, 1827	Beer Sheva: BGU Campus near building #39	Southern District	27.07.2009					7.0	0	0	0	0		semi-arid	not_found	FALSE	Summer
Not_found	0	0	0	0	0	0	0	0	ABSENT	18561	Ptyodactylus guttatus Heyden, 1827	Beer-Sheva - Elat rd km 140	Southern District	29.08.1965					8.0	0	0	0	0		semi-arid	not_found	FALSE	Summer
Not_found	0	0	0	0	0	0	0	0	ABSENT	14341	Ptyodactylus guttatus Heyden, 1827	'En Yorqe'am, Nahal Hatira	Southern District	25.03.1980			30.937336	35.044814	3.0	0	0	0	0		semi-arid	not_found	FALSE	Spring
Not_found	0	0	0	0	0	0	0	0	ABSENT	7380	Ptyodactylus guttatus Heyden, 1827	btw. Dimona & Kefar Yerokham	Central District	11.09.1962			31.013866	34.958815	9.0	0	0	0	0		semi-arid	not_found	FALSE	Autumn
Not_found	0	0	0	0	0	0	0	0	ABSENT	12639	Ptyodactylus guttatus Heyden, 1827	Qubeiba	Jerusalem District	17.09.1972			31.842011	35.13096	9.0	0	0	0	0		desert-edge	not_found	FALSE	Autumn
Not_found	0	0	0	0	0	0	0	0	ABSENT	18863	Ptyodactylus cuvier, 1820	CAPTIVE BRED	Unknown	01.01.1963					1.0	0	0	0	0			not_found	FALSE	Winter
Not_found	0	0	0	0	0	0	0	0	ABSENT	2968	Ptyodactylus guttatus Heyden, 1827	Ramla	Central District	09.10.1955			31.924564	34.871831	10.0	0	0	0	0		semi-arid	not_found	FALSE	Autumn
Not_found	0	0	0	0	0	0	0	0	ABSENT	7377	Ptyodactylus guttatus Heyden, 1827	btw. Dimona & Kefar Yerokham	Central District	11.09.1962			31.013866	34.958815	9.0	0	0	0	0		semi-arid	not_found	FALSE	Autumn
Not_found	0	0	0	0	0	0	0	0	ABSENT	14294	Ptyodactylus puiseuxi Boutan, 1893	'Ein Hawarat under Majdal Shams	Northern District	29.05.1979					5.0	0	0	0	0		mediterranean	not_found	FALSE	Spring
Not_found	0	0	0	0	0	0	0	0	ABSENT	14294	Ptyodactylus puiseuxi Boutan, 1893	'Ein Hawarat under Majdal Shams	Northern District	29.05.1979					5.0	0	0	0	0		mediterranean	not_found	FALSE	Spring
Not_found	0	0	0	0	0	0	0	0	ABSENT	19200	Ptyodactylus guttatus Heyden, 1827	Israel	Unknown							0	0	0	0			not_found	FALSE
Not_found	0	0	0	0	0	0	0	0	ABSENT	19220	Ptyodactylus guttatus Heyden, 1827	HaNegev jnct [IG 134052]	Southern District	18.04.1996			31.058662	34.832976	4.0	0	0	0	0		semi-arid	not_found	FALSE	Spring
Not_found	0	0	0	0	0	0	0	0	ABSENT	2580	Ptyodactylus guttatus Heyden, 1827	18 km SSE of Be'er Sheva	Central District	30.01.1954			31.176235	34.969936	1.0	0	0	0	0		semi-arid	not_found	FALSE	Winter
Not_found	0	0	0	0	0	0	0	0	ABSENT	10919	Ptyodactylus puiseuxi Boutan, 1893	Lake Tiberias: Kare Deshe hostel	Northern District	14.04.1970			32.869575	35.543617	4.0	0	0	0	0		mediterranean	not_found	FALSE	Spring
Not_found	0	0	0	0	0	0	0	0	ABSENT	12846	Ptyodactylus guttatus Heyden, 1827	ca 133 052	Central District				31.058632	34.822499		0	0	0	0		semi-arid	not_found	FALSE
Not_found	0	0	0	0	0	0	0	0	ABSENT	2574	Ptyodactylus guttatus Heyden, 1827	Treibe, ca. 2 km N of Kurnub	Jerusalem District	23.03.1954			31.04115	35.157772	3.0	0	0	0	0		desert-edge	not_found	FALSE	Spring
Not_found	0	0	0	0	0	0	0	0	ABSENT	14902	Ptyodactylus guttatus Heyden, 1827	Hostel Good Samaritan rd Jerusalem-Jericho	Jerusalem District	04.04.1981					4.0	0	0	0	0		desert-edge	not_found	FALSE	Spring
Not_found	0	0	0	0	0	0	0	0	ABSENT	18823	Ptyodactylus guttatus Heyden, 1827	nr Hazeva, IG ca 17450195	Southern District	19.10.1986			30.76605	35.257134	10.0	0	0	0	0		semi-arid	not_found	FALSE	Autumn
Not_found	0	0	0	0	0	0	0	0	ABSENT	23284	Ptyodactylus guttatus Heyden, 1827	Sal'ei Qumeran, IG: 19381300	Jerusalem District	18.03.1982			31.762413	35.46141	3.0	0	0	0	0		desert-edge	not_found	FALSE	Spring
Not_found	0	0	0	0	0	0	0	0	ABSENT	18586	Ptyodactylus guttatus Heyden, 1827	Mashabbe Sade	Southern District	31.07.1965					7.0	0	0	0	0		semi-arid	not_found	FALSE	Summer
Not_found	0	0	0	0	0	0	0	0	ABSENT	10978	Ptyodactylus hasselquistii Hasselquistii	Abu Zanima	Outside Israel	26.07.1969					7.0	0	0	0	0			not_found	FALSE	Summer
Not_found	0	0	0	0	0	0	0	0	ABSENT	18236	Ptyodactylus guttatus Heyden, 1827	Yubas: 1km SW of	Outside Israel	02.01.1986					1.0	0	0	0	0			not_found	FALSE	Winter
Not_found	0	0	0	0	0	0	0	0	ABSENT	14976	Ptyodactylus guttatus Heyden, 1827	nr New Sha'are Zedeq Hospital IG 16801310	Jerusalem District	28.04.1980			31.771689	35.189076	4.0	0	0	0	0		desert-edge	not_found	FALSE	Spring
Not_found	0	0	0	0	0	0	0	0	ABSENT	7989	Ptyodactylus guttatus Heyden, 1827	Mash'abei Sade (on the houses)	Southern District	31.07.1965					7.0	0	0	0	0		semi-arid	not_found	FALSE	Summer
Not_found	0	0	0	0	0	0	0	0	ABSENT	7989	Ptyodactylus guttatus Heyden, 1827	Mash'abei Sade (on the houses)	Southern District	31.07.1965					7.0	0	0	0	0		semi-arid	not_found	FALSE	Summer
Not_found	0	0	0	0	0	0	0	0	ABSENT	7989	Ptyodactylus guttatus Heyden, 1827	Mash'abei Sade (on the houses)	Southern District	31.07.1965					7.0	0	0	0	0		semi-arid	not_found	FALSE	Summer
Not_found	0	0	0	0	0	0	0	0	ABSENT	2582	Ptyodactylus guttatus Heyden, 1827	Wadi Raman	Southern District	01.12.1953			30.598541	34.793035	12.0	0	0	0	0		semi-arid	not_found	FALSE	Winter
Not_found	0	0	0	0	0	0	0	0	ABSENT	14015	Ptyodactylus guttatus Heyden, 1827	2km NE Kefar Shemuel	Central District	03.09.1974			31.909395	34.940606	9.0	0	0	0	0		semi-arid	not_found	FALSE	Autumn
Not_found	0	0	0	0	0	0	0	0	ABSENT	14304	Ptyodactylus guttatus Heyden, 1827	Jerusalem	Jerusalem District	04.09.1979			31.780707	35.220748	9.0	0	0	0	0		desert-edge	not_found	FALSE	Autumn
Not_found	0	0	0	0	0	0	0	0	ABSENT	13991	Ptyodactylus guttatus Heyden, 1827	Giv'at HaTahmoshet	Jerusalem District	05.01.1979			31.780707	35.220748	1.0	0	0	0	0		desert-edge	not_found	FALSE	Winter
Not_found	0	0	0	0	0	0	0	0	ABSENT	14139	Ptyodactylus guttatus Heyden, 1827	"Hirbet Rimon" nr Lahav	Central District	14.05.1979			31.371714	34.865386	5.0	0	0	0	0		semi-arid	not_found	FALSE	Spring
Not_found	0	0	0	0	0	0	0	0	ABSENT	6704	Ptyodactylus guttatus Heyden, 1827	"Makhtesh Gadol"		14.06.1959					6.0	0	0	0	0			not_found	FALSE	Summer
Not_found	0	0	0	0	0	0	0	0	ABSENT	5859	Ptyodactylus guttatus Heyden, 1827	Tantura	Northern District	01.05.1957			32.610012	34.916196	5.0	0	0	0	0		mediterranean	not_found	FALSE	Spring
Not_found	0	0	0	0	0	0	0	0	ABSENT	7378	Ptyodactylus guttatus Heyden, 1827	btw. Dimona & Kefar Yerokham	Central District	11.09.1962			31.013866	34.958815	9.0	0	0	0	0		semi-arid	not_found	FALSE	Autumn
Not_found	0	0	0	0	0	0	0	0	ABSENT	14787	Ptyodactylus guttatus Heyden, 1827	S of 'Agur, IG 14051207	Central District	05.09.1979			31.678434	34.899078	9.0	0	0	0	0		semi-arid	not_found	FALSE	Autumn
Not_found	0	0	0	0	0	0	0	0	ABSENT	14562	Ptyodactylus guttatus Heyden, 1827	Tarqumiya forest IG 15381100, 575m	Jerusalem District	05.12.1981			31.582194	35.039509	12.0	0	0	0	0		desert-edge	not_found	FALSE	Winter
Not_found	0	0	0	0	0	0	0	0	ABSENT	14990	Ptyodactylus guttatus Heyden, 1827	nr New Sha'are Zedeq Hospital IG 16801310	Jerusalem District	09.02.1980			31.771689	35.189076	2.0	0	0	0	0		desert-edge	not_found	FALSE	Winter
Not_found	0	0	0	0	0	0	0	0	ABSENT	12005	Ptyodactylus guttatus Heyden, 1827	Sede Boker	Southern District	16.03.1970			30.873653	34.796047	3.0	0	0	0	0		semi-arid	not_found	FALSE	Spring
Not_found	0	0	0	0	0	0	0	0	ABSENT	14303	Ptyodactylus guttatus Heyden, 1827	Jerusalem	Jerusalem District	11.08.1978			31.780707	35.220748	8.0	0	0	0	0		desert-edge	not_found	FALSE	Summer
Not_found	0	0	0	0	0	0	0	0	ABSENT	14608	Ptyodactylus puiseuxi Boutan, 1893	Nahal Moran nr N. Keziv IG 18452685	Northern District	20.06.1982			33.011493	35.365439	6.0	0	0	0	0		mediterranean	not_found	FALSE	Summer
Not_found	0	0	0	0	0	0	0	0	ABSENT	18723	Ptyodactylus guttatus Heyden, 1827	Arad area	Southern District	01.04.1988					4.0	0	0	0	0		semi-arid	not_found	FALSE	Spring
Not_found	0	0	0	0	0	0	0	0	ABSENT	17575	Ptyodactylus hasselquistii (Donndorff, 1798)	Elat: Williams House	Southern District	01.09.1969					9.0	0	0	0	0		semi-arid	not_found	FALSE	Autumn
Not_found	0	0	0	0	0	0	0	0	ABSENT	6101	Ptyodactylus guttatus Heyden, 1827	Palestine, Wadi Suanit	Outside Israel	01.05.1946					5.0	0	0	0	0			not_found	FALSE	Spring
Not_found	0	0	0	0	0	0	0	0	ABSENT	11300	Ptyodactylus guttatus Heyden, 1827	Hartuv	Jerusalem District	31.08.1969			31.764309	34.999075	8.0	0	0	0	0		desert-edge	not_found	FALSE	Summer
Not_found	0	0	0	0	0	0	0	0	ABSENT	23285	Ptyodactylus guttatus Heyden, 1827	Qibbuz Lahav	Southern District	27.09.1959					9.0	0	0	0	0		semi-arid	not_found	FALSE	Autumn
Not_found	0	0	0	0	0	0	0	0	ABSENT	18158	Ptyodactylus guttatus Heyden, 1827	Dor, IG 14252235	Northern District	22.10.1980			32.605506	34.917275	10.0	0	0	0	0		mediterranean	not_found	FALSE	Autumn
Not_found	0	0	0	0	0	0	0	0	ABSENT	13479	Ptyodactylus guttatus Heyden, 1827	Mt. Gilbo'a slope above Gan Hashelosha ("200m above")	Northern District	07.09.1966			32.488403	35.433659	9.0	0	0	0	0		mediterranean	not_found	FALSE	Autumn
Not_found	0	0	0	0	0	0	0	0	ABSENT	14462	Ptyodactylus guttatus Heyden, 1827	Jiftlik, ca IG 19851715, ca -200m	Northern District	04.07.1981			32.13655	35.512264	7.0	0	0	0	0		mediterranean	not_found	FALSE	Summer
Not_found	0	0	0	0	0	0	0	0	ABSENT	18769	Ptyodactylus guttatus Heyden, 1827	CAPTIVE BRED	Unknown	14.10.1992					10.0	0	0	0	0			not_found	FALSE	Autumn
Not_found	0	0	0	0	0	0	0	0	ABSENT	14128	Ptyodactylus guttatus Heyden, 1827	Sede Boqer: SW of	Southern District	15.09.1979			30.832875	34.739776	9.0	0	0	0	0		semi-arid	not_found	FALSE	Autumn
Not_found	0	0	0	0	0	0	0	0	ABSENT	2887	Ptyodactylus hasselquistii (Donndorff, 1798)	Elath: Williams House	Southern District	01.04.1955			29.552525	34.941793	4.0	0	0	0	0		semi-arid	not_found	FALSE	Spring
Not_found	0	0	0	0	0	0	0	0	ABSENT	13478	Ptyodactylus guttatus Heyden, 1827	Mt. Gilbo'a slope above Gan Hashelosha ("200m above")	Northern District	07.09.1966			32.488403	35.433659	9.0	0	0	0	0		mediterranean	not_found	FALSE	Autumn
Not_found	0	0	0	0	0	0	0	0	ABSENT	14962	Ptyodactylus guttatus Heyden, 1827	Jerusalem-Jericho rd nr Ma'ale Adumim	Jerusalem District	01.04.1984			36.325547	34.81521	4.0	0	0	0	0		desert-edge	not_found	FALSE	Spring
Not_found	0	0	0	0	0	0	0	0	ABSENT	19421	Ptyodactylus guttatus Heyden, 1827	Israel	Unknown							0	0	0	0			not_found	FALSE
Not_found	0	0	0	0	0	0	0	0	ABSENT	5821	Ptyodactylus guttatus Heyden, 1827	Sedom: nr. youth Hostel	Jerusalem District	01.08.1957			31.069876	35.397709	8.0	0	0	0	0		desert-edge	not_found	FALSE	Summer
Not_found	0	0	0	0	0	0	0	0	ABSENT	1978	Ptyodactylus guttatus Heyden, 1827	Wadi Abu Darib (143-892)	Southern District	05.05.1949			29.615654	34.931305	5.0	0	0	0	0		semi-arid	not_found	FALSE	Spring
Not_found	0	0	0	0	0	0	0	0	ABSENT	7383	Ptyodactylus guttatus Heyden, 1827	btw. Dimona & Kefar Yerokham	Central District	11.09.1962			31.013866	34.958815	9.0	0	0	0	0		semi-arid	not_found	FALSE	Autumn
Not_found	0	0	0	0	0	0	0	0	ABSENT	14648	Ptyodactylus guttatus Heyden, 1827	N of Mifgash Habiqa'a	Outside Israel	04.07.1980					7.0	0	0	0	0			not_found	FALSE	Summer
Not_found	0	0	0	0	0	0	0	0	ABSENT	18204	Ptyodactylus guttatus Heyden, 1827	CAPTIVE-BRED	Unknown							0	0	0	0			not_found	FALSE
Not_found	0	0	0	0	0	0	0	0	ABSENT	18204	Ptyodactylus guttatus Heyden, 1827	CAPTIVE-BRED	Unknown							0	0	0	0			not_found	FALSE
Not_found	0	0	0	0	0	0	0	0	ABSENT	17591	Ptyodactylus guttatus Heyden, 1827	N Mifgash HaBiqe'a	Outside Israel	04.07.1981					7.0	0	0	0	0			not_found	FALSE	Summer
Not_found	0	0	0	0	0	0	0	0	ABSENT	2767	Ptyodactylus guttatus Heyden, 1827	Jerusalem	Jerusalem District	08.05.1954			31.780707	35.220748	5.0	0	0	0	0		desert-edge	not_found	FALSE	Spring
Not_found	0	0	0	0	0	0	0	0	ABSENT	14360	Ptyodactylus guttatus Heyden, 1827	Ma'ale Efrayyim	Northern District	26.03.1980			32.069138	35.400837	3.0	0	0	0	0		mediterranean	not_found	FALSE	Spring
Not_found	0	0	0	0	0	0	0	0	ABSENT	18203	Ptyodactylus guttatus Heyden, 1827	CAPTIVE-BRED	Unknown							0	0	0	0			not_found	FALSE
Not_found	0	0	0	0	0	0	0	0	ABSENT	18203	Ptyodactylus guttatus Heyden, 1827	CAPTIVE-BRED	Unknown							0	0	0	0			not_found	FALSE
Not_found	0	0	0	0	0	0	0	0	ABSENT	7580	Ptyodactylus guttatus Heyden, 1827	Lahav	Central District	28.03.1963			31.379836	34.86746	3.0	0	0	0	0		semi-arid	not_found	FALSE	Spring
Not_found	0	0	0	0	0	0	0	0	ABSENT	5774	Ptyodactylus guttatus Heyden, 1827	10-20 km S of Be'er Sheba, on highway	Central District	30.05.1957			31.10363	34.790873	5.0	0	0	0	0		semi-arid	not_found	FALSE	Spring
Not_found	0	0	0	0	0	0	0	0	ABSENT	6091	Ptyodactylus guttatus Heyden, 1827	HaMachtesh HaGadol	Southern District	30.08.1951			30.967004	34.979869	8.0	0	0	0	0		semi-arid	not_found	FALSE	Summer
Not_found	0	0	0	0	0	0	0	0	ABSENT	13033	Ptyodactylus guttatus Heyden, 1827	Ein Duyuk	Jerusalem District	07.08.1967			31.895055	35.421609	8.0	0	0	0	0		desert-edge	not_found	FALSE	Summer
Not_found	0	0	0	0	0	0	0	0	ABSENT	19899	Ptyodactylus guttatus Heyden, 1827	Israel	Unknown							0	0	0	0			not_found	FALSE
Not_found	0	0	0	0	0	0	0	0	ABSENT	12094	Ptyodactylus guttatus Heyden, 1827	Ein Fashkha	Jerusalem District	01.12.1970			31.714636	35.450728	12.0	0	0	0	0		desert-edge	not_found	FALSE	Winter
Not_found	0	0	0	0	0	0	0	0	ABSENT	19987	Ptyodactylus guttatus Heyden, 1827	PARENTS: see FI	Unknown							0	0	0	0			not_found	FALSE
Not_found	0	0	0	0	0	0	0	0	ABSENT	19987	Ptyodactylus guttatus Heyden, 1827	PARENTS: see FI	Unknown							0	0	0	0			not_found	FALSE
Not_found	0	0	0	0	0	0	0	0	ABSENT	14361	Ptyodactylus guttatus Heyden, 1827	nr Ma'ale Efrayyim	Northern District	26.03.1980			32.082688	35.384978	3.0	0	0	0	0		mediterranean	not_found	FALSE	Spring
Not_found	0	0	0	0	0	0	0	0	ABSENT	7868	Ptyodactylus guttatus Heyden, 1827	btw. Dimona & Kefar Yeroham	Central District	11.10.1962			31.013866	34.958815	10.0	0	0	0	0		semi-arid	not_found	FALSE	Autumn
Not_found	0	0	0	0	0	0	0	0	ABSENT	12008	Ptyodactylus guttatus Heyden, 1827	Bir Asluj	Central District	22.03.1970			31.016033	34.75774	3.0	0	0	0	0		semi-arid	not_found	FALSE	Spring
Not_found	0	0	0	0	0	0	0	0	ABSENT	14654	Ptyodactylus puiseuxi Boutan, 1893	Yahudiyya forest IG ca 21632620	Northern District	06.04.1980			32.951985	35.705421	4.0	0	0	0	0		mediterranean	not_found	FALSE	Spring
Not_found	0	0	0	0	0	0	0	0	ABSENT	7156	Ptyodactylus guttatus Heyden, 1827	Machtesh Gadol	Southern District	13.07.1961			30.950839	35.024907	7.0	0	0	0	0		semi-arid	not_found	FALSE	Summer
Not_found	0	0	0	0	0	0	0	0	ABSENT	13502	Ptyodactylus puiseuxi Boutan, 1893	N of Gesher	Northern District	14.01.1975			32.6324	35.554443	1.0	0	0	0	0		mediterranean	not_found	FALSE	Winter
Not_found	0	0	0	0	0	0	0	0	ABSENT	17765	Ptyodactylus guttatus Heyden, 1827	Israel	Unknown							0	0	0	0			not_found	FALSE
Not_found	0	0	0	0	0	0	0	0	ABSENT	14936	Ptyodactylus guttatus Heyden, 1827	Wadi Pazael N slope	Northern District	04.07.1981			32.04929	35.406089	7.0	0	0	0	0		mediterranean	not_found	FALSE	Summer
Not_found	0	0	0	0	0	0	0	0	ABSENT	24123	Ptyodactylus hasselquistii (Donndorff, 1798)	Samar date grove	Southern District	08.07.2004			29.818467	35.032382	7.0	0	0	0	0		semi-arid	not_found	FALSE	Summer
Not_found	0	0	0	0	0	0	0	0	ABSENT	18584	Ptyodactylus guttatus Heyden, 1827	presumably Israel	Unknown							0	0	0	0			not_found	FALSE
Not_found	0	0	0	0	0	0	0	0	ABSENT	6708	Ptyodactylus guttatus Heyden, 1827	Jerusalem	Jerusalem District	01.06.1959			31.780707	35.220748	6.0	0	0	0	0		desert-edge	not_found	FALSE	Summer
Not_found	0	0	0	0	0	0	0	0	ABSENT	7633	Ptyodactylus guttatus Heyden, 1827	'Ein Gedi	Southern District	11.11.1960			31.452301	35.386916	11.0	0	0	0	0		semi-arid	not_found	FALSE	Autumn
Not_found	0	0	0	0	0	0	0	0	ABSENT	7648	Ptyodactylus guttatus Heyden, 1827	Beer Sheva-Kefar Yeroham rd. 24km from Beer-Sheva	Southern District	28.08.1960					8.0	0	0	0	0		semi-arid	not_found	FALSE	Summer
Not_found	0	0	0	0	0	0	0	0	ABSENT	5971	Ptyodactylus guttatus Heyden, 1827	btw. Be'er Sheba & Nitzana crossroads	Central District	30.05.1957			31.065892	34.838186	5.0	0	0	0	0		semi-arid	not_found	FALSE	Spring
Not_found	0	0	0	0	0	0	0	0	ABSENT	23288	Ptyodactylus puiseuxi Boutan, 1893	Tab'ha	Northern District	31.03.1964					3.0	0	0	0	0		mediterranean	not_found	FALSE	Spring
Not_found	0	0	0	0	0	0	0	0	ABSENT	12406	Ptyodactylus puiseuxi Boutan, 1893	Tabkha	Northern District	04.08.1965			32.862338	35.552137	8.0	0	0	0	0		mediterranean	not_found	FALSE	Summer
Not_found	0	0	0	0	0	0	0	0	ABSENT	13993	Ptyodactylus guttatus Heyden, 1827	'Enot Deqalim	Central District	14.05.1979			31.717359	34.967528	5.0	0	0	0	0		semi-arid	not_found	FALSE	Spring
Not_found	0	0	0	0	0	0	0	0	ABSENT	18576	Ptyodactylus guttatus Heyden, 1827	Ashalim Quarry	Southern District							0	0	0	0		semi-arid	not_found	FALSE
Not_found	0	0	0	0	0	0	0	0	ABSENT	19753	Ptyodactylus guttatus Heyden, 1827	Makhtesh Ramon	Southern District	01.07.1964					7.0	0	0	0	0		semi-arid	not_found	FALSE	Summer
Not_found	0	0	0	0	0	0	0	0	ABSENT	19753	Ptyodactylus guttatus Heyden, 1827	Makhtesh Ramon	Southern District	01.07.1964					7.0	0	0	0	0		semi-arid	not_found	FALSE	Summer
Not_found	0	0	0	0	0	0	0	0	ABSENT	14966	Ptyodactylus guttatus Heyden, 1827	nr New Sha'are Zedeq Hospital IG 16801310	Jerusalem District	04.07.1980			31.771689	35.189076	7.0	0	0	0	0		desert-edge	not_found	FALSE	Summer
Not_found	0	0	0	0	0	0	0	0	ABSENT	5438	Ptyodactylus puiseuxi Boutan, 1893	Kfar-Gil'adi	Northern District	01.08.1956					8.0	0	0	0	0		mediterranean	not_found	FALSE	Summer
Not_found	0	0	0	0	0	0	0	0	ABSENT	5964	Ptyodactylus puiseuxi Boutan, 1893	Hanita	Northern District	01.03.1958			33.088232	35.172779	3.0	0	0	0	0		mediterranean	not_found	FALSE	Spring
Not_found	0	0	0	0	0	0	0	0	ABSENT	14386	Ptyodactylus guttatus Heyden, 1827	Tel Maresha	Central District	20.06.1981			31.593653	34.896194	6.0	0	0	0	0		semi-arid	not_found	FALSE	Summer
Not_found	0	0	0	0	0	0	0	0	ABSENT	23750	Ptyodactylus guttatus Heyden, 1827	Kfar Daniel: house #228 (Shacham family)	Central District	01.02.2008					2.0	0	0	0	0		semi-arid	not_found	FALSE	Winter
Not_found	0	0	0	0	0	0	0	0	ABSENT	23750	Ptyodactylus guttatus Heyden, 1827	Kfar Daniel: house #228 (Shacham family)	Central District	01.02.2008					2.0	0	0	0	0		semi-arid	not_found	FALSE	Winter
Not_found	0	0	0	0	0	0	0	0	ABSENT	2648	Ptyodactylus guttatus Heyden, 1827	Jerusalem	Jerusalem District	27.03.1954			31.780707	35.220748	3.0	0	0	0	0		desert-edge	not_found	FALSE	Spring
Not_found	0	0	0	0	0	0	0	0	ABSENT	13455	Ptyodactylus guttatus Heyden, 1827	Sede Boqer	Southern District	01.09.1975			30.873653	34.796047	9.0	0	0	0	0		semi-arid	not_found	FALSE	Autumn
Not_found	0	0	0	0	0	0	0	0	ABSENT	18591	Ptyodactylus hasselquistii (Donndorff, 1798)	Elat, IG 14658870	Southern District	02.09.1966			29.570616	34.967546	9.0	0	0	0	0		semi-arid	not_found	FALSE	Autumn
Not_found	0	0	0	0	0	0	0	0	ABSENT	13494	Ptyodactylus guttatus Heyden, 1827	parents from Mt. Gilbo'a	Northern District	01.03.1978			32.474914	35.41235	3.0	0	0	0	0		mediterranean	not_found	FALSE	Spring
Not_found	0	0	0	0	0	0	0	0	ABSENT	14870	Ptyodactylus guttatus Heyden, 1827	Israel	Unknown							0	0	0	0			not_found	FALSE
Not_found	0	0	0	0	0	0	0	0	ABSENT	6813	Ptyodactylus guttatus Heyden, 1827	Wadi Suenit (Judean Hills) / No Data	Jerusalem District							0	0	0	0		desert-edge	not_found	FALSE
Not_found	0	0	0	0	0	0	0	0	ABSENT	13038	Ptyodactylus guttatus Heyden, 1827	on the way to Majdal Bani Fadil	Northern District	07.09.1967			32.069154	35.390247	9.0	0	0	0	0		mediterranean	not_found	FALSE	Autumn
Not_found	0	0	0	0	0	0	0	0	ABSENT	17777	Ptyodactylus guttatus Heyden, 1827	Petah Tiqwa: cemetary area	Northern District	22.10.1984			32.095958	34.892399	10.0	0	0	0	0		mediterranean	not_found	FALSE	Autumn
Not_found	0	0	0	0	0	0	0	0	ABSENT	13022	Ptyodactylus guttatus Heyden, 1827	Hamman el Malih	Northern District	07.11.1967			32.326872	35.491665	11.0	0	0	0	0		mediterranean	not_found	FALSE	Autumn
Not_found	0	0	0	0	0	0	0	0	ABSENT	2219	Ptyodactylus guttatus Heyden, 1827	W. Sial	Central District	04.10.1953			31.351252	34.493426	10.0	0	0	0	0		semi-arid	not_found	FALSE	Autumn
Not_found	0	0	0	0	0	0	0	0	ABSENT	12950	Ptyodactylus guttatus Heyden, 1827	btw. Kefar Daniyyel and Gimzo	Central District	17.02.1975			31.906678	34.935327	2.0	0	0	0	0		semi-arid	not_found	FALSE	Winter
Not_found	0	0	0	0	0	0	0	0	ABSENT	1031	Ptyodactylus guttatus Heyden, 1827	Palestine, km 23 on Jerusalem- Jericho rd.	Jerusalem District	01.04.2040			31.780683	35.284093	4.0	0	0	0	0		desert-edge	not_found	FALSE	Spring
Not_found	0	0	0	0	0	0	0	0	ABSENT	18864	Ptyodactylus cuvier, 1820	CAPTIVE BRED	Unknown	01.01.1963					1.0	0	0	0	0			not_found	FALSE	Winter
Not_found	0	0	0	0	0	0	0	0	ABSENT	18033	Ptyodactylus guttatus Heyden, 1827	3 km w Adam jnct	Outside Israel	02.01.1986					1.0	0	0	0	0			not_found	FALSE	Winter
Not_found	0	0	0	0	0	0	0	0	ABSENT	1803	Ptyodactylus guttatus Heyden, 1827	Dir Amar, nr. Jerusalem	Jerusalem District	15.03.1951			31.965538	35.099125	3.0	0	0	0	0		desert-edge	not_found	FALSE	Spring
Not_found	0	0	0	0	0	0	0	0	ABSENT	12183	Ptyodactylus guttatus Heyden, 1827	Israel	Unknown	01.01.1964					1.0	0	0	0	0			not_found	FALSE	Winter
Not_found	0	0	0	0	0	0	0	0	ABSENT	17056	Ptyodactylus puiseuxi Boutan, 1893	Mazra'at Kanaf IG 21452530	Northern District	04.03.1983			32.870913	35.685732	3.0	0	0	0	0		mediterranean	not_found	FALSE	Spring
Not_found	0	0	0	0	0	0	0	0	ABSENT	13014	Ptyodactylus guttatus Heyden, 1827	Sheikh Dhiyab	Northern District	07.11.1967			32.049258	35.425148	11.0	0	0	0	0		mediterranean	not_found	FALSE	Autumn
Not_found	0	0	0	0	0	0	0	0	ABSENT	14295	Ptyodactylus puiseuxi Boutan, 1893	Menahemya	Northern District	01.03.1980					3.0	0	0	0	0		mediterranean	not_found	FALSE	Spring
Not_found	0	0	0	0	0	0	0	0	ABSENT	14064	Ptyodactylus guttatus Heyden, 1827	Petah-Tiqwa cemetary (Industrial area)	Northern District	21.08.1979			32.095932	34.881805	8.0	0	0	0	0		mediterranean	not_found	FALSE	Summer
Not_found	0	0	0	0	0	0	0	0	ABSENT	6094	Ptyodactylus guttatus Heyden, 1827	Palestine, Kabara	Northern District	01.04.2046			32.656279	35.089793	4.0	0	0	0	0		mediterranean	not_found	FALSE	Spring
Not_found	0	0	0	0	0	0	0	0	ABSENT	2712	Ptyodactylus guttatus Heyden, 1827	ca. 7 km SSE of Bir Hafir	Southern District	01.05.1954			30.661044	34.625827	5.0	0	0	0	0		semi-arid	not_found	FALSE	Spring
Not_found	0	0	0	0	0	0	0	0	ABSENT	17296	Ptyodactylus guttatus Heyden, 1827	Hirbet Yatir, IG 15170846	Jerusalem District	04.05.1982			31.353087	35.017841	5.0	0	0	0	0		desert-edge	not_found	FALSE	Spring
Not_found	0	0	0	0	0	0	0	0	ABSENT	12891	Ptyodactylus puiseuxi Boutan, 1893	nr Kare Deshe (Sea of Galilee)	Northern District	01.04.1973			32.875881	35.545778	4.0	0	0	0	0		mediterranean	not_found	FALSE	Spring
Not_found	0	0	0	0	0	0	0	0	ABSENT	13497	Ptyodactylus puiseuxi Boutan, 1893	btw Kinneret & Alummot	Northern District	17.04.1967			32.718957	35.556914	4.0	0	0	0	0		mediterranean	not_found	FALSE	Spring
Not_found	0	0	0	0	0	0	0	0	ABSENT	2193	Ptyodactylus guttatus Heyden, 1827	Sahl El Hawa	Southern District	29.04.1953			30.589522	34.793073	4.0	0	0	0	0		semi-arid	not_found	FALSE	Spring
Not_found	0	0	0	0	0	0	0	0	ABSENT	14461	Ptyodactylus guttatus Heyden, 1827	Jiftlik, ca IG 19851715, ca -200m	Northern District	04.07.1981			32.13655	35.512264	7.0	0	0	0	0		mediterranean	not_found	FALSE	Summer
Not_found	0	0	0	0	0	0	0	0	ABSENT	18771	Ptyodactylus guttatus Heyden, 1827	Wadi Qilt ("Qelt")	Outside Israel	13.05.1991					5.0	0	0	0	0			not_found	FALSE	Spring
Not_found	0	0	0	0	0	0	0	0	ABSENT	24265	Ptyodactylus guttatus Heyden, 1827	Israel	Unknown							0	0	0	0			not_found	FALSE
Not_found	0	0	0	0	0	0	0	0	ABSENT	14388	Ptyodactylus puiseuxi Boutan, 1893	No Data	Unknown							0	0	0	0			not_found	FALSE
Not_found	0	0	0	0	0	0	0	0	ABSENT	14388	Ptyodactylus puiseuxi Boutan, 1893	No Data	Unknown							0	0	0	0			not_found	FALSE
Not_found	0	0	0	0	0	0	0	0	ABSENT	7864	Ptyodactylus guttatus Heyden, 1827	"Loc. 3"		03.01.1963					1.0	0	0	0	0			not_found	FALSE	Winter
Not_found	0	0	0	0	0	0	0	0	ABSENT	14305	Ptyodactylus guttatus Heyden, 1827	Israel	Unknown							0	0	0	0			not_found	FALSE
Not_found	0	0	0	0	0	0	0	0	ABSENT	13719	Ptyodactylus guttatus Heyden, 1827	parents: Qumeran	Outside Israel	15.11.1974					11.0	0	0	0	0			not_found	FALSE	Autumn
Not_found	0	0	0	0	0	0	0	0	ABSENT	12918	Ptyodactylus puiseuxi Boutan, 1893	nr Khushn	Jerusalem District	15.07.1967					7.0	0	0	0	0		desert-edge	not_found	FALSE	Summer
Not_found	0	0	0	0	0	0	0	0	ABSENT	12918	Ptyodactylus puiseuxi Boutan, 1893	nr Khushn	Jerusalem District	15.07.1967					7.0	0	0	0	0		desert-edge	not_found	FALSE	Summer
Not_found	0	0	0	0	0	0	0	0	ABSENT	24238	Ptyodactylus guttatus Heyden, 1827	Jerusalem: home of Chanan Dimentman	Jerusalem District	01.07.2014					7.0	0	0	0	0		desert-edge	not_found	FALSE	Summer
Not_found	0	0	0	0	0	0	0	0	ABSENT	7816	Ptyodactylus guttatus Heyden, 1827	Tureibe	Jerusalem District	08.06.1962			31.043854	35.152533	6.0	0	0	0	0		desert-edge	not_found	FALSE	Summer
Not_found	0	0	0	0	0	0	0	0	ABSENT	12187	Ptyodactylus guttatus Heyden, 1827	"Beer Sheva area"	Central District	01.01.1962			31.247934	34.790245	1.0	0	0	0	0		semi-arid	not_found	FALSE	Winter
Not_found	0	0	0	0	0	0	0	0	ABSENT	14577	Ptyodactylus guttatus Heyden, 1827	Mesilat Ziyon	Jerusalem District	04.11.1980			31.798595	35.009559	11.0	0	0	0	0		desert-edge	not_found	FALSE	Autumn
Not_found	0	0	0	0	0	0	0	0	ABSENT	13495	Ptyodactylus puiseuxi Boutan, 1893	"Poriyya slope"	Northern District	17.04.1967			32.736104	35.551647	4.0	0	0	0	0		mediterranean	not_found	FALSE	Spring
Not_found	0	0	0	0	0	0	0	0	ABSENT	19137	Ptyodactylus cuvier, 1820	1km N of Elot, S of customs checkpoint IG 14708888	Southern District	16.01.1993			29.586864	34.972669	1.0	0	0	0	0		semi-arid	not_found	FALSE	Winter
Not_found	0	0	0	0	0	0	0	0	ABSENT	1782	Ptyodactylus guttatus Heyden, 1827	Be'er Sheva	Southern District	29.05.1950			31.247934	34.790245	5.0	0	0	0	0		semi-arid	not_found	FALSE	Spring
Not_found	0	0	0	0	0	0	0	0	ABSENT	1782	Ptyodactylus guttatus Heyden, 1827	Be'er Sheva	Southern District	29.05.1950			31.247934	34.790245	5.0	0	0	0	0		semi-arid	not_found	FALSE	Spring
Not_found	0	0	0	0	0	0	0	0	ABSENT	11036	Ptyodactylus guttatus Heyden, 1827	'En Gedi: the old youth hostel (within house)	Jerusalem District	11.09.1969			31.44689	35.386906	9.0	0	0	0	0		desert-edge	not_found	FALSE	Autumn
Not_found	0	0	0	0	0	0	0	0	ABSENT	14163	Ptyodactylus guttatus Heyden, 1827	Sede Boqer: opp. Midrasha	Southern District	15.08.1979			30.851057	34.781506	8.0	0	0	0	0		semi-arid	not_found	FALSE	Summer
Not_found	0	0	0	0	0	0	0	0	ABSENT	18826	Ptyodactylus guttatus Heyden, 1827	Nahal Zafit, IG ca 17800424	Southern District	17.10.1986			30.97258	35.293884	10.0	0	0	0	0		semi-arid	not_found	FALSE	Autumn
Not_found	0	0	0	0	0	0	0	0	ABSENT	13837	Ptyodactylus guttatus Heyden, 1827	Enot Deqalim	Jerusalem District	14.05.1979			31.717359	34.967528	5.0	0	0	0	0		desert-edge	not_found	FALSE	Spring
Not_found	0	0	0	0	0	0	0	0	ABSENT	23606	Ptyodactylus guttatus Heyden, 1827	Mashabei Sade & neighborhood	Southern District	01.09.1965					9.0	0	0	0	0		semi-arid	not_found	FALSE	Autumn
Not_found	0	0	0	0	0	0	0	0	ABSENT	14662	Ptyodactylus guttatus Heyden, 1827	Hirbet Bani Fadil	Southern District	04.06.1981					6.0	0	0	0	0		semi-arid	not_found	FALSE	Summer
Not_found	0	0	0	0	0	0	0	0	ABSENT	13392	Ptyodactylus guttatus Heyden, 1827	Jerusalem: 6km E of	Jerusalem District	14.06.1976					6.0	0	0	0	0		desert-edge	not_found	FALSE	Summer
Not_found	0	0	0	0	0	0	0	0	ABSENT	2958	Ptyodactylus guttatus Heyden, 1827	Jerusalem	Jerusalem District	01.06.1955			31.780707	35.220748	6.0	0	0	0	0		desert-edge	not_found	FALSE	Summer
Not_found	0	0	0	0	0	0	0	0	ABSENT	6961	Ptyodactylus guttatus Heyden, 1827	Talbije (Dept. Zool. H.U.J.)	Jerusalem District	23.05.1959			31.780707	35.220748	5.0	0	0	0	0		desert-edge	not_found	FALSE	Spring
Not_found	0	0	0	0	0	0	0	0	ABSENT	13492	Ptyodactylus guttatus Heyden, 1827	2 km NE Kefar Shemuel	Central District				31.909395	34.940606		0	0	0	0		semi-arid	not_found	FALSE
Not_found	0	0	0	0	0	0	0	0	ABSENT	19280	Ptyodactylus guttatus Heyden, 1827	CAPTIVE BORN	Unknown	20.09.1996					9.0	0	0	0	0			not_found	FALSE	Autumn
Not_found	0	0	0	0	0	0	0	0	ABSENT	14974	Ptyodactylus guttatus Heyden, 1827	nr New Sha'are Zedeq Hospital IG 16801310	Jerusalem District	27.04.1980			31.771689	35.189076	4.0	0	0	0	0		desert-edge	not_found	FALSE	Spring
Not_found	0	0	0	0	0	0	0	0	ABSENT	24281	Ptyodactylus guttatus Heyden, 1827	Negev: Be'er Sheva: S'derot HaYe'elim	Southern District	07.11.2016					11.0	0	0	0	0		semi-arid	not_found	FALSE	Autumn
Not_found	0	0	0	0	0	0	0	0	ABSENT	13493	Ptyodactylus guttatus Heyden, 1827	Jerusalem	Jerusalem District	18.04.1967			31.780707	35.220748	4.0	0	0	0	0		desert-edge	not_found	FALSE	Spring
Not_found	0	0	0	0	0	0	0	0	ABSENT	14122	Ptyodactylus guttatus Heyden, 1827	Petah-Tiqwa: cemetary	Northern District	18.03.1979			32.095932	34.881805	3.0	0	0	0	0		mediterranean	not_found	FALSE	Spring
Not_found	0	0	0	0	0	0	0	0	ABSENT	6801	Ptyodactylus puiseuxi Boutan, 1893	Palestine, Allegedly wadi Suenit (Judean Hills) FI	Jerusalem District							0	0	0	0		desert-edge	not_found	FALSE
Not_found	0	0	0	0	0	0	0	0	ABSENT	14302	Ptyodactylus guttatus Heyden, 1827	Talbije	Jerusalem District	04.06.1980			31.769885	35.216523	6.0	0	0	0	0		desert-edge	not_found	FALSE	Summer
Not_found	0	0	0	0	0	0	0	0	ABSENT	12785	Ptyodactylus puiseuxi Boutan, 1893	Kare Deshe	Northern District	14.04.1970			32.862396	35.530769	4.0	0	0	0	0		mediterranean	not_found	FALSE	Spring
Not_found	0	0	0	0	0	0	0	0	ABSENT	12785	Ptyodactylus puiseuxi Boutan, 1893	Kare Deshe	Northern District	14.04.1970			32.862396	35.530769	4.0	0	0	0	0		mediterranean	not_found	FALSE	Spring
Not_found	0	0	0	0	0	0	0	0	ABSENT	19986	Ptyodactylus guttatus Heyden, 1827	PARENTS: see FI	Unknown							0	0	0	0			not_found	FALSE
Not_found	0	0	0	0	0	0	0	0	ABSENT	19986	Ptyodactylus guttatus Heyden, 1827	PARENTS: see FI	Unknown							0	0	0	0			not_found	FALSE
Not_found	0	0	0	0	0	0	0	0	ABSENT	17586	Ptyodactylus guttatus Heyden, 1827	Zihor jnct, IG 15159650	Southern District	28.11.1975			30.27433	35.017838	11.0	0	0	0	0		semi-arid	not_found	FALSE	Autumn
Not_found	0	0	0	0	0	0	0	0	ABSENT	18735	Ptyodactylus cuvier, 1820	CAPTIVE BRED	Unknown							0	0	0	0			not_found	FALSE
Not_found	0	0	0	0	0	0	0	0	ABSENT	14339	Ptyodactylus guttatus Heyden, 1827	Jerusalem-Jericho rd	Jerusalem District	04.05.1980					5.0	0	0	0	0		desert-edge	not_found	FALSE	Spring
Not_found	0	0	0	0	0	0	0	0	ABSENT	14457	Ptyodactylus guttatus Heyden, 1827	E of Mt. Scopus	Jerusalem District	20.05.1981			31.798739	35.24187	5.0	0	0	0	0		desert-edge	not_found	FALSE	Spring
Not_found	0	0	0	0	0	0	0	0	ABSENT	14001	Ptyodactylus guttatus Heyden, 1827	Hartuv ("Gecko hill")	Jerusalem District	24.02.1979			31.767023	35.004347	2.0	0	0	0	0		desert-edge	not_found	FALSE	Winter
Not_found	0	0	0	0	0	0	0	0	ABSENT	24127	Ptyodactylus guttatus Heyden, 1827	Israel	Unknown	01.06.2009					6.0	0	0	0	0			not_found	FALSE	Summer
Not_found	0	0	0	0	0	0	0	0	ABSENT	18539	Ptyodactylus guttatus Heyden, 1827	CAPTIVE BRED	Unknown							0	0	0	0			not_found	FALSE
Not_found	0	0	0	0	0	0	0	0	ABSENT	17577	Ptyodactylus puiseuxi Boutan, 1893	nr Mezudat Yesha', IG 20252797, 325m	Northern District	10.09.1974			33.11208	35.558473	9.0	0	0	0	0		mediterranean	not_found	FALSE	Autumn
Not_found	0	0	0	0	0	0	0	0	ABSENT	12638	Ptyodactylus guttatus Heyden, 1827	Qubeiba	Jerusalem District	17.09.1972			31.842011	35.13096	9.0	0	0	0	0		desert-edge	not_found	FALSE	Autumn
Not_found	0	0	0	0	0	0	0	0	ABSENT	19331	Ptyodactylus guttatus Heyden, 1827	HeNegev jnct	Southern District	18.04.1996					4.0	0	0	0	0		semi-arid	not_found	FALSE	Spring
Not_found	0	0	0	0	0	0	0	0	ABSENT	17766	Ptyodactylus guttatus Heyden, 1827	Bet Oren	Northern District	11.08.1985			32.731918	35.006483	8.0	0	0	0	0		mediterranean	not_found	FALSE	Summer
Not_found	0	0	0	0	0	0	0	0	ABSENT	1836	Ptyodactylus guttatus Heyden, 1827	Ein Weibe	Southern District				30.887826	35.194451		0	0	0	0		semi-arid	not_found	FALSE
Not_found	0	0	0	0	0	0	0	0	ABSENT	6522	Ptyodactylus guttatus Heyden, 1827	Israel	Unknown	01.01.1959					1.0	0	0	0	0			not_found	FALSE	Winter
Not_found	0	0	0	0	0	0	0	0	ABSENT	5963	Ptyodactylus guttatus Heyden, 1827	Tel Yerukham (wall of wadi)	Southern District	13.04.1958			30.995746	34.919075	4.0	0	0	0	0		semi-arid	not_found	FALSE	Spring
Not_found	0	0	0	0	0	0	0	0	ABSENT	14434	Ptyodactylus guttatus Heyden, 1827	7km from Hebron towards Bet Guvrin on new road	Jerusalem District	05.06.1981			31.564131	35.020582	6.0	0	0	0	0		desert-edge	not_found	FALSE	Summer
Not_found	0	0	0	0	0	0	0	0	ABSENT	18061	Ptyodactylus guttatus Heyden, 1827	Nahal Zafit, IG 17700428	Southern District	05.10.1984			30.976194	35.283419	10.0	0	0	0	0		semi-arid	not_found	FALSE	Autumn
Not_found	0	0	0	0	0	0	0	0	ABSENT	14783	Ptyodactylus guttatus Heyden, 1827	Hirbet Bani Fadil	Southern District	04.06.1981					6.0	0	0	0	0		semi-arid	not_found	FALSE	Summer
Not_found	0	0	0	0	0	0	0	0	ABSENT	11299	Ptyodactylus guttatus Heyden, 1827	Mahzevat Ashalim	Southern District				30.951861	34.720363		0	0	0	0		semi-arid	not_found	FALSE
Not_found	0	0	0	0	0	0	0	0	ABSENT	12675	Ptyodactylus guttatus Heyden, 1827	Knesset Hill	Jerusalem District	03.10.1970			31.77169	35.199633	10.0	0	0	0	0		desert-edge	not_found	FALSE	Autumn
Not_found	0	0	0	0	0	0	0	0	ABSENT	23416	Ptyodactylus guttatus Heyden, 1827	HUJ: Giv'at Ram Campus: room 24 (Herp. Collection) Berman bldg	Jerusalem District	04.07.2005					7.0	0	0	0	0		desert-edge	not_found	FALSE	Summer
Not_found	0	0	0	0	0	0	0	0	ABSENT	17590	Ptyodactylus guttatus Heyden, 1827	ca 15km W 'Arad, IG 154074	Jerusalem District	31.05.1976			31.257518	35.042177	5.0	0	0	0	0		desert-edge	not_found	FALSE	Spring
Not_found	0	0	0	0	0	0	0	0	ABSENT	12787	Ptyodactylus guttatus Heyden, 1827	Dead Sea valley	Jerusalem District				31.722734	35.460245		0	0	0	0		desert-edge	not_found	FALSE
Not_found	0	0	0	0	0	0	0	0	ABSENT	6989	Ptyodactylus guttatus Heyden, 1827	Talbije (Dept. Zool. H.U.J.)	Jerusalem District	20.09.1959			31.780707	35.220748	9.0	0	0	0	0		desert-edge	not_found	FALSE	Autumn
Not_found	0	0	0	0	0	0	0	0	ABSENT	24049	Ptyodactylus guttatus Heyden, 1827	Kfar Daniel: house #228 (Shacham family)	Central District	10.11.2010					11.0	0	0	0	0		semi-arid	not_found	FALSE	Autumn
Not_found	0	0	0	0	0	0	0	0	ABSENT	24049	Ptyodactylus guttatus Heyden, 1827	Kfar Daniel: house #228 (Shacham family)	Central District	10.11.2010					11.0	0	0	0	0		semi-arid	not_found	FALSE	Autumn
Not_found	0	0	0	0	0	0	0	0	ABSENT	5767	Ptyodactylus guttatus Heyden, 1827	'Ein Gedi	Southern District	16.08.1957			31.452301	35.386916	8.0	0	0	0	0		semi-arid	not_found	FALSE	Summer
Not_found	0	0	0	0	0	0	0	0	ABSENT	10158	Ptyodactylus guttatus Heyden, 1827	km 63 on Sedom- Neve Midbar highway	Southern District	29.08.1965					8.0	0	0	0	0		semi-arid	not_found	FALSE	Summer
Not_found	0	0	0	0	0	0	0	0	ABSENT	6960	Ptyodactylus guttatus Heyden, 1827	Talbije (Dept. Zool. H.U.J.)	Jerusalem District	10.09.1957			31.780707	35.220748	9.0	0	0	0	0		desert-edge	not_found	FALSE	Autumn
Not_found	0	0	0	0	0	0	0	0	ABSENT	13941	Ptyodactylus guttatus Heyden, 1827	nr Hadassa Hospital	Jerusalem District	01.01.1979			31.764462	35.14791	1.0	0	0	0	0		desert-edge	not_found	FALSE	Winter
Not_found	0	0	0	0	0	0	0	0	ABSENT	17295	Ptyodactylus guttatus Heyden, 1827	Jerusalem: Russian Compound: Zoology buildings	Jerusalem District	15.04.1982			31.780707	35.220748	4.0	0	0	0	0		desert-edge	not_found	FALSE	Spring
Not_found	0	0	0	0	0	0	0	0	ABSENT	14566	Ptyodactylus guttatus Heyden, 1827	Jerusalem	Jerusalem District	24.02.1979			31.780707	35.220748	2.0	0	0	0	0		desert-edge	not_found	FALSE	Winter
Not_found	0	0	0	0	0	0	0	0	ABSENT	14150	Ptyodactylus guttatus Heyden, 1827	Petah Tiqwa: cemetary (nr Industrial area)	Northern District	24.07.1979			32.095932	34.881805	7.0	0	0	0	0		mediterranean	not_found	FALSE	Summer
Not_found	0	0	0	0	0	0	0	0	ABSENT	14564	Ptyodactylus hasselquistii (Donndorff, 1798)	6.4km S of Elat airport	Southern District	23.11.1978					11.0	0	0	0	0		semi-arid	not_found	FALSE	Autumn
Not_found	0	0	0	0	0	0	0	0	ABSENT	14973	Ptyodactylus guttatus Heyden, 1827	nr New Sha'are Zedeq Hospital IG 16801310	Jerusalem District	23.04.1980			31.771689	35.189076	4.0	0	0	0	0		desert-edge	not_found	FALSE	Spring
Not_found	0	0	0	0	0	0	0	0	ABSENT	5647	Ptyodactylus puiseuxi Boutan, 1893	Kfar-Gil'adi	Northern District	01.06.1956			33.245472	35.575105	6.0	0	0	0	0		mediterranean	not_found	FALSE	Summer
Not_found	0	0	0	0	0	0	0	0	ABSENT	18062	Ptyodactylus cuvier, 1820	Israel	Unknown							0	0	0	0			not_found	FALSE
Not_found	0	0	0	0	0	0	0	0	ABSENT	14559	Ptyodactylus guttatus Heyden, 1827	Petah-Tiqwa cemetary	Central District	09.02.1980			31.73521	34.883063	2.0	0	0	0	0		semi-arid	not_found	FALSE	Winter
Not_found	0	0	0	0	0	0	0	0	ABSENT	14154	Ptyodactylus guttatus Heyden, 1827	Petah Tiqwa: cemetary (nr Industrial area)	Northern District	24.07.1979			32.095932	34.881805	7.0	0	0	0	0		mediterranean	not_found	FALSE	Summer
Not_found	0	0	0	0	0	0	0	0	ABSENT	14157	Ptyodactylus guttatus Heyden, 1827	Petah Tiqwa: cemetary (nr Industrial area)	Northern District	24.07.1979			32.095932	34.881805	7.0	0	0	0	0		mediterranean	not_found	FALSE	Summer
Not_found	0	0	0	0	0	0	0	0	ABSENT	18547	Ptyodactylus guttatus Heyden, 1827	Nahal Zafit, IG 17800424	Southern District	17.10.1986			30.97258	35.293884	10.0	0	0	0	0		semi-arid	not_found	FALSE	Autumn
Not_found	0	0	0	0	0	0	0	0	ABSENT	19751	Ptyodactylus guttatus Heyden, 1827	"Loc.1" (Negev: 5-10kn NE of Be'er-Sheva)	Southern District	03.01.1963					1.0	0	0	0	0		semi-arid	not_found	FALSE	Winter
Not_found	0	0	0	0	0	0	0	0	ABSENT	13063	Ptyodactylus guttatus Heyden, 1827	Hawwat Shemu'el	Northern District	13.01.1975			32.527826	35.545522	1.0	0	0	0	0		mediterranean	not_found	FALSE	Winter
Not_found	0	0	0	0	0	0	0	0	ABSENT	18757	Ptyodactylus hasselquistii (Donndorff, 1798)	2km N Elot, IG 14738894	Southern District	16.01.1993			29.592282	34.975753	1.0	0	0	0	0		semi-arid	not_found	FALSE	Winter
Not_found	0	0	0	0	0	0	0	0	ABSENT	13897	Ptyodactylus guttatus Heyden, 1827	Hartuv: "Gecko hill"	Jerusalem District	24.02.1979			31.767023	35.004347	2.0	0	0	0	0		desert-edge	not_found	FALSE	Winter
Not_found	0	0	0	0	0	0	0	0	ABSENT	12878	Ptyodactylus guttatus Heyden, 1827	22km S of Mechola	Outside Israel	20.02.1972					2.0	0	0	0	0			not_found	FALSE	Winter
Not_found	0	0	0	0	0	0	0	0	ABSENT	12179	Ptyodactylus guttatus Heyden, 1827	Mashabe Sade area	Southern District	01.01.1967			30.995366	34.78087	1.0	0	0	0	0		semi-arid	not_found	FALSE	Winter
Not_found	0	0	0	0	0	0	0	0	ABSENT	18397	Ptyodactylus guttatus Heyden, 1827	Hazeva Field School	Southern District	19.05.1991			30.770565	35.241468	5.0	0	0	0	0		semi-arid	not_found	FALSE	Spring
Not_found	0	0	0	0	0	0	0	0	ABSENT	18824	Ptyodactylus guttatus Heyden, 1827	HaNegev jnct [IG 134052]	Southern District	15.05.1991			31.058662	34.832976	5.0	0	0	0	0		semi-arid	not_found	FALSE	Spring
Not_found	0	0	0	0	0	0	0	0	ABSENT	14646	Ptyodactylus guttatus Heyden, 1827	Jericho-Ramallah rd, +600 m	Outside Israel	04.05.1981					5.0	0	0	0	0			not_found	FALSE	Spring
Not_found	0	0	0	0	0	0	0	0	ABSENT	19341	Ptyodactylus guttatus Heyden, 1827	Luzit caves	Jerusalem District	23.05.1999					5.0	0	0	0	0		desert-edge	not_found	FALSE	Spring
Not_found	0	0	0	0	0	0	0	0	ABSENT	18073	Ptyodactylus puiseuxi Boutan, 1893	Gamla	Northern District	18.05.1986					5.0	0	0	0	0		mediterranean	not_found	FALSE	Spring
Not_found	0	0	0	0	0	0	0	0	ABSENT	18825	Ptyodactylus guttatus Heyden, 1827	CAPTIVE BRED	Unknown	10.04.1992					4.0	0	0	0	0			not_found	FALSE	Spring
Not_found	0	0	0	0	0	0	0	0	ABSENT	14718	Ptyodactylus puiseuxi Boutan, 1893	IG ca 211234 "5km above lions' teeth"	Northern District				32.699734	35.647486		0	0	0	0		mediterranean	not_found	FALSE
Not_found	0	0	0	0	0	0	0	0	ABSENT	17646	Ptyodactylus guttatus Heyden, 1827	Hirbet Yatir, IG 15170846	Jerusalem District	04.05.1983			31.353087	35.017841	5.0	0	0	0	0		desert-edge	not_found	FALSE	Spring
Not_found	0	0	0	0	0	0	0	0	ABSENT	18538	Ptyodactylus puiseuxi Boutan, 1893	Bajuriya Picnic site	Unknown	10.03.1988					3.0	0	0	0	0			not_found	FALSE	Spring
Not_found	0	0	0	0	0	0	0	0	ABSENT	10149	Ptyodactylus hasselquistii (Donndorff, 1798)	Elath	Southern District	28.08.1965			29.54623	34.952127	8.0	0	0	0	0		semi-arid	not_found	FALSE	Summer
Not_found	0	0	0	0	0	0	0	0	ABSENT	13491	Ptyodactylus puiseuxi Boutan, 1893	Israel	Unknown							0	0	0	0			not_found	FALSE
Not_found	0	0	0	0	0	0	0	0	ABSENT	19161	Ptyodactylus puiseuxi Boutan, 1893	Afiq	Northern District	10.03.1988					3.0	0	0	0	0		mediterranean	not_found	FALSE	Spring
Not_found	0	0	0	0	0	0	0	0	ABSENT	19161	Ptyodactylus puiseuxi Boutan, 1893	Afiq	Northern District	10.03.1988					3.0	0	0	0	0		mediterranean	not_found	FALSE	Spring
Not_found	0	0	0	0	0	0	0	0	ABSENT	19161	Ptyodactylus puiseuxi Boutan, 1893	Afiq	Northern District	10.03.1988					3.0	0	0	0	0		mediterranean	not_found	FALSE	Spring
Not_found	0	0	0	0	0	0	0	0	ABSENT	24082	Ptyodactylus guttatus Heyden, 1827	Hirbet Aqaba / Aqov, 500m N of Mizpe Masu'a	Outside Israel	28.04.2012					4.0	0	0	0	0			not_found	FALSE	Spring
Not_found	0	0	0	0	0	0	0	0	ABSENT	10220	Ptyodactylus guttatus Heyden, 1827	Shivta (Subeita)	Southern District	29.10.1965			30.88204	34.629732	10.0	0	0	0	0		semi-arid	not_found	FALSE	Autumn
Not_found	0	0	0	0	0	0	0	0	ABSENT	6331	Ptyodactylus guttatus Heyden, 1827	"Sekher Ayalon" nr. Latrun	Central District	28.11.1958			31.870649	34.956568	11.0	0	0	0	0		semi-arid	not_found	FALSE	Autumn
Not_found	0	0	0	0	0	0	0	0	ABSENT	19749	Ptyodactylus guttatus Heyden, 1827	Gilbo'a	Northern District	06.08.1965					8.0	0	0	0	0		mediterranean	not_found	FALSE	Summer
Not_found	0	0	0	0	0	0	0	0	ABSENT	19749	Ptyodactylus guttatus Heyden, 1827	Gilbo'a	Northern District	06.08.1965					8.0	0	0	0	0		mediterranean	not_found	FALSE	Summer
Not_found	0	0	0	0	0	0	0	0	ABSENT	18548	Ptyodactylus cuvier, 1820	CAPTIVE BRED	Unknown							0	0	0	0			not_found	FALSE
Not_found	0	0	0	0	0	0	0	0	ABSENT	14774	Ptyodactylus guttatus Heyden, 1827	Mt Gilbo'a "station IV"	Northern District	06.02.1980			32.502128	35.252797	2.0	0	0	0	0		mediterranean	not_found	FALSE	Winter
Not_found	0	0	0	0	0	0	0	0	ABSENT	12356	Ptyodactylus puiseuxi Boutan, 1893	Kare Deshe	Northern District	13.04.1970			32.862338	35.552137	4.0	0	0	0	0		mediterranean	not_found	FALSE	Spring
Not_found	0	0	0	0	0	0	0	0	ABSENT	12356	Ptyodactylus puiseuxi Boutan, 1893	Kare Deshe	Northern District	13.04.1970			32.862338	35.552137	4.0	0	0	0	0		mediterranean	not_found	FALSE	Spring
Not_found	0	0	0	0	0	0	0	0	ABSENT	2480	Ptyodactylus guttatus Heyden, 1827	Jerusalem	Jerusalem District	01.06.1953			31.780707	35.220748	6.0	0	0	0	0		desert-edge	not_found	FALSE	Summer
Not_found	0	0	0	0	0	0	0	0	ABSENT	19929	Ptyodactylus guttatus Heyden, 1827	Nahal Zafit, IG 17800424	Southern District	17.10.1986			30.97258	35.293884	10.0	0	0	0	0		semi-arid	not_found	FALSE	Autumn
Not_found	0	0	0	0	0	0	0	0	ABSENT	5817	Ptyodactylus hasselquistii (Donndorff, 1798)	nr Timna'	Southern District	09.12.1957					12.0	0	0	0	0		semi-arid	not_found	FALSE	Winter
Not_found	0	0	0	0	0	0	0	0	ABSENT	13047	Ptyodactylus guttatus Heyden, 1827	N of Jiftlik	Northern District	07.10.1967			32.307806	35.543634	10.0	0	0	0	0		mediterranean	not_found	FALSE	Autumn
Not_found	0	0	0	0	0	0	0	0	ABSENT	5995	Ptyodactylus guttatus Heyden, 1827	Beit 'Eshel ruins (E of Be'er Sheba)	Central District	29.05.1957			31.234488	34.816544	5.0	0	0	0	0		semi-arid	not_found	FALSE	Spring
Not_found	0	0	0	0	0	0	0	0	ABSENT	13496	Ptyodactylus puiseuxi Boutan, 1893	"Poriyya slope"	Northern District	17.04.1967			32.736104	35.551647	4.0	0	0	0	0		mediterranean	not_found	FALSE	Spring
Not_found	0	0	0	0	0	0	0	0	ABSENT	2592	Ptyodactylus guttatus Heyden, 1827	Mt. Gilbo'a above Beith Alfa	Northern District	04.03.1954			32.474914	35.41235	3.0	0	0	0	0		mediterranean	not_found	FALSE	Spring
Not_found	0	0	0	0	0	0	0	0	ABSENT	13466	Ptyodactylus guttatus Heyden, 1827	Wadi Qilt : Manzil Jabber	Outside Israel	11.05.1975					5.0	0	0	0	0			not_found	FALSE	Spring
Not_found	0	0	0	0	0	0	0	0	ABSENT	13032	Ptyodactylus guttatus Heyden, 1827	Wadi Qilt	Northern District	07.08.1967			32.368533	35.396168	8.0	0	0	0	0		mediterranean	not_found	FALSE	Summer
Not_found	0	0	0	0	0	0	0	0	ABSENT	18557	Ptyodactylus guttatus Heyden, 1827	50*km S of Beer-Sheva (possibly 10km)	Southern District	03.07.1963					7.0	0	0	0	0		semi-arid	not_found	FALSE	Summer
Not_found	0	0	0	0	0	0	0	0	ABSENT	19074	Ptyodactylus guttatus Heyden, 1827	HaNegev jnct [IG 134052]	Southern District	18.04.1996			31.058662	34.832976	4.0	0	0	0	0		semi-arid	not_found	FALSE	Spring
Not_found	0	0	0	0	0	0	0	0	ABSENT	14620	Ptyodactylus guttatus Heyden, 1827	Gai Ben Hinnom: Haqeldema Monastery	Jerusalem District	14.05.1979			31.762666	35.241856	5.0	0	0	0	0		desert-edge	not_found	FALSE	Spring
Not_found	0	0	0	0	0	0	0	0	ABSENT	13982	Ptyodactylus guttatus Heyden, 1827	above Jericho (ca. Sea level)	Jerusalem District	25.03.1980			31.918557	35.386772	3.0	0	0	0	0		desert-edge	not_found	FALSE	Spring
Not_found	0	0	0	0	0	0	0	0	ABSENT	14160	Ptyodactylus guttatus Heyden, 1827	Petah Tiqwa: cemetary (nr Industrial area)	Northern District	24.07.1979			32.095932	34.881805	7.0	0	0	0	0		mediterranean	not_found	FALSE	Summer
Not_found	0	0	0	0	0	0	0	0	ABSENT	14141	Ptyodactylus guttatus Heyden, 1827	"Hirbet Rimon" nr Lahav	Central District	14.05.1979			31.371714	34.865386	5.0	0	0	0	0		semi-arid	not_found	FALSE	Spring
Not_found	0	0	0	0	0	0	0	0	ABSENT	14571	Ptyodactylus puiseuxi Boutan, 1893	Mazra'at Qunetra	Northern District	06.05.1980					5.0	0	0	0	0		mediterranean	not_found	FALSE	Spring
Not_found	0	0	0	0	0	0	0	0	ABSENT	13480	Ptyodactylus guttatus Heyden, 1827	nr. Mt. Gilbo'a	Northern District	01.08.1966			32.483913	35.423009	8.0	0	0	0	0		mediterranean	not_found	FALSE	Summer
Not_found	0	0	0	0	0	0	0	0	ABSENT	1643	Ptyodactylus guttatus Heyden, 1827	Palestine, Kabara	Northern District	01.04.2046			32.656279	35.089793	4.0	0	0	0	0		mediterranean	not_found	FALSE	Spring
Not_found	0	0	0	0	0	0	0	0	ABSENT	2885	Ptyodactylus guttatus Heyden, 1827	W. Ha'Elot (=W. Khureshe)	Southern District	04.01.1955			30.52373	34.579755	1.0	0	0	0	0		semi-arid	not_found	FALSE	Winter
Not_found	0	0	0	0	0	0	0	0	ABSENT	18563	Ptyodactylus guttatus Heyden, 1827	nr Mash'abbe Sade: on bridge of road	Southern District	08.05.1966					5.0	0	0	0	0		semi-arid	not_found	FALSE	Spring
Not_found	0	0	0	0	0	0	0	0	ABSENT	5396	Ptyodactylus guttatus Heyden, 1827	Beer-Sheba area	Central District	01.06.1956			31.247934	34.790245	6.0	0	0	0	0		semi-arid	not_found	FALSE	Summer
Not_found	0	0	0	0	0	0	0	0	ABSENT	6092	Ptyodactylus guttatus Heyden, 1827	Bir Rekhme	Southern District	04.05.1951			30.994825	34.910702	5.0	0	0	0	0		semi-arid	not_found	FALSE	Spring
Not_found	0	0	0	0	0	0	0	0	ABSENT	13300	Ptyodactylus guttatus Heyden, 1827	on new rd btw Sede Boqer & Mash'abe Sade 8km from Sede Boqer	Southern District	08.09.1976					9.0	0	0	0	0		semi-arid	not_found	FALSE	Autumn
Not_found	0	0	0	0	0	0	0	0	ABSENT	2847	Ptyodactylus guttatus Heyden, 1827	btw. Tel Yeruham and 'Abde, km.57	Southern District	03.12.1955			30.815169	34.844367	12.0	0	0	0	0		semi-arid	not_found	FALSE	Winter
Not_found	0	0	0	0	0	0	0	0	ABSENT	2550	Ptyodactylus guttatus Heyden, 1827	Abdeh	Southern District	22.09.1953			30.792413	34.776539	9.0	0	0	0	0		semi-arid	not_found	FALSE	Autumn
Not_found	0	0	0	0	0	0	0	0	ABSENT	13701	Ptyodactylus puiseuxi Boutan, 1893	N of Gesher	Northern District	14.01.1975			32.638715	35.553402	1.0	0	0	0	0		mediterranean	not_found	FALSE	Winter
Not_found	0	0	0	0	0	0	0	0	ABSENT	10782	Ptyodactylus puiseuxi Boutan, 1893	Bu'eina (NNE Nazaret, W Tiberias)	Northern District	14.01.1969					1.0	0	0	0	0		mediterranean	not_found	FALSE	Winter
Not_found	0	0	0	0	0	0	0	0	ABSENT	14576	Ptyodactylus guttatus Heyden, 1827	Bet Zayit	Jerusalem District	01.05.1980			31.782504	35.161624	5.0	0	0	0	0		desert-edge	not_found	FALSE	Spring
Not_found	0	0	0	0	0	0	0	0	ABSENT	13120	Ptyodactylus guttatus Heyden, 1827	Hawwat Shemu'el	Northern District	13.01.1975			32.527826	35.545522	1.0	0	0	0	0		mediterranean	not_found	FALSE	Winter
Not_found	0	0	0	0	0	0	0	0	ABSENT	7201	Ptyodactylus guttatus Heyden, 1827	Talbije: HUJ Dept. Zool. (FI)	Jerusalem District	10.12.1961			31.780707	35.220748	12.0	0	0	0	0		desert-edge	not_found	FALSE	Winter
Not_found	0	0	0	0	0	0	0	0	ABSENT	12185	Ptyodactylus guttatus Heyden, 1827	"Beer Sheva area"	Central District	01.01.1962			31.247934	34.790245	1.0	0	0	0	0		semi-arid	not_found	FALSE	Winter
Not_found	0	0	0	0	0	0	0	0	ABSENT	12002	Ptyodactylus guttatus Heyden, 1827	parents: Hartuv	Jerusalem District							0	0	0	0		desert-edge	not_found	FALSE
Not_found	0	0	0	0	0	0	0	0	ABSENT	12002	Ptyodactylus guttatus Heyden, 1827	parents: Hartuv	Jerusalem District							0	0	0	0		desert-edge	not_found	FALSE
Not_found	0	0	0	0	0	0	0	0	ABSENT	13715	Ptyodactylus puiseuxi Boutan, 1893	nr Mezudat Yesha	Northern District	10.09.1974			33.107571	35.558455	9.0	0	0	0	0		mediterranean	not_found	FALSE	Autumn
Not_found	0	0	0	0	0	0	0	0	ABSENT	2517	Ptyodactylus guttatus Heyden, 1827	Ya'aroth HaCarmel	Northern District	01.09.1953			32.726518	35.012896	9.0	0	0	0	0		mediterranean	not_found	FALSE	Autumn
Not_found	0	0	0	0	0	0	0	0	ABSENT	13271	Ptyodactylus puiseuxi Boutan, 1893	Mt. Hermon	Northern District	01.06.1976					6.0	0	0	0	0		mediterranean	not_found	FALSE	Summer
Not_found	0	0	0	0	0	0	0	0	ABSENT	14145	Ptyodactylus guttatus Heyden, 1827	Petah Tiqwa: cemetary (nr Industrial area)	Northern District	24.07.1979			32.095932	34.881805	7.0	0	0	0	0		mediterranean	not_found	FALSE	Summer
Not_found	0	0	0	0	0	0	0	0	ABSENT	1083	Ptyodactylus guttatus Heyden, 1827	Hartuv	Jerusalem District	27.02.1955			31.764309	34.999075	2.0	0	0	0	0		desert-edge	not_found	FALSE	Winter
Not_found	0	0	0	0	0	0	0	0	ABSENT	14570	Ptyodactylus puiseuxi Boutan, 1893	ca IG 211234	Northern District	06.04.1980			32.699734	35.647486	4.0	0	0	0	0		mediterranean	not_found	FALSE	Spring
Not_found	0	0	0	0	0	0	0	0	ABSENT	19470	Ptyodactylus guttatus Heyden, 1827	3km E of Mizpe Ramon	Southern District	20.03.2001					3.0	0	0	0	0		semi-arid	not_found	FALSE	Spring
Not_found	0	0	0	0	0	0	0	0	ABSENT	19470	Ptyodactylus guttatus Heyden, 1827	3km E of Mizpe Ramon	Southern District	20.03.2001					3.0	0	0	0	0		semi-arid	not_found	FALSE	Spring
Not_found	0	0	0	0	0	0	0	0	ABSENT	2232	Ptyodactylus guttatus Heyden, 1827	Ruheibe	Central District	20.05.1953			31.030559	34.565997	5.0	0	0	0	0		semi-arid	not_found	FALSE	Spring
Not_found	0	0	0	0	0	0	0	0	ABSENT	7988	Ptyodactylus guttatus Heyden, 1827	Mash'abei Sade (on the houses)	Southern District	31.07.1965					7.0	0	0	0	0		semi-arid	not_found	FALSE	Summer
Not_found	0	0	0	0	0	0	0	0	ABSENT	7988	Ptyodactylus guttatus Heyden, 1827	Mash'abei Sade (on the houses)	Southern District	31.07.1965					7.0	0	0	0	0		semi-arid	not_found	FALSE	Summer
Not_found	0	0	0	0	0	0	0	0	ABSENT	7988	Ptyodactylus guttatus Heyden, 1827	Mash'abei Sade (on the houses)	Southern District	31.07.1965					7.0	0	0	0	0		semi-arid	not_found	FALSE	Summer
Not_found	0	0	0	0	0	0	0	0	ABSENT	13395	Ptyodactylus puiseuxi Boutan, 1893	Qiryat Shemona	Northern District	09.09.1974			33.21931	35.580358	9.0	0	0	0	0		mediterranean	not_found	FALSE	Autumn
Not_found	0	0	0	0	0	0	0	0	ABSENT	7290	Ptyodactylus guttatus Heyden, 1827	Ramat Rachel (nr. Jerusalem)	Jerusalem District	30.03.1962			31.736517	35.21863	3.0	0	0	0	0		desert-edge	not_found	FALSE	Spring
Not_found	0	0	0	0	0	0	0	0	ABSENT	7242	Ptyodactylus guttatus Heyden, 1827	Jerusalem-Tel Aviv highway, km 30-35	Jerusalem District	17.02.1962			31.911091	34.893025	2.0	0	0	0	0		desert-edge	not_found	FALSE	Winter
Not_found	0	0	0	0	0	0	0	0	ABSENT	11046	Ptyodactylus guttatus Heyden, 1827	Negev: ruin on hill	Southern District				31.058632	34.822499		0	0	0	0		semi-arid	not_found	FALSE
Not_found	0	0	0	0	0	0	0	0	ABSENT	7649	Ptyodactylus guttatus Heyden, 1827	Ma'ayan Zvi	Haifa District	23.09.1960			32.569491	34.941883	9.0	0	0	0	0		mediterranean	not_found	FALSE	Autumn
Not_found	0	0	0	0	0	0	0	0	ABSENT	13607	Ptyodactylus guttatus Heyden, 1827	Mashabe Sade: under bridge of road	Central District	01.08.1965			31.004413	34.789207	8.0	0	0	0	0		semi-arid	not_found	FALSE	Summer
Not_found	0	0	0	0	0	0	0	0	ABSENT	17938	Ptyodactylus puiseuxi Boutan, 1893	S of HaGolan	Northern District	03.07.1987					7.0	0	0	0	0		mediterranean	not_found	FALSE	Summer
Not_found	0	0	0	0	0	0	0	0	ABSENT	7990	Ptyodactylus guttatus Heyden, 1827	Mash'abei Sade: beneath highway bridge	Central District	31.07.1965			31.01337	34.770319	7.0	0	0	0	0		semi-arid	not_found	FALSE	Summer
Not_found	0	0	0	0	0	0	0	0	ABSENT	23387	Ptyodactylus guttatus Heyden, 1827	Mash'abei Sade ("Meshek")	Southern District	01.09.1965					9.0	0	0	0	0		semi-arid	not_found	FALSE	Autumn
Not_found	0	0	0	0	0	0	0	0	ABSENT	10162	Ptyodactylus guttatus Heyden, 1827	neighbourhood of Mash'abei Sade	Southern District	01.08.1965			30.992572	34.754708	8.0	0	0	0	0		semi-arid	not_found	FALSE	Summer
Not_found	0	0	0	0	0	0	0	0	ABSENT	14867	Ptyodactylus guttatus Heyden, 1827	Nahal Mishmar IG 182088	Jerusalem District	25.04.1983			31.38382	35.336322	4.0	0	0	0	0		desert-edge	not_found	FALSE	Spring
Not_found	0	0	0	0	0	0	0	0	ABSENT	13727	Ptyodactylus guttatus Heyden, 1827	Nahal Ashalim	Jerusalem District	02.12.1977			31.06548	35.29397	12.0	0	0	0	0		desert-edge	not_found	FALSE	Winter
Not_found	0	0	0	0	0	0	0	0	ABSENT	19748	Ptyodactylus guttatus Heyden, 1827	Gilbo'a	Northern District	06.08.1965					8.0	0	0	0	0		mediterranean	not_found	FALSE	Summer
Not_found	0	0	0	0	0	0	0	0	ABSENT	19748	Ptyodactylus guttatus Heyden, 1827	Gilbo'a	Northern District	06.08.1965					8.0	0	0	0	0		mediterranean	not_found	FALSE	Summer
Not_found	0	0	0	0	0	0	0	0	ABSENT	14923	Ptyodactylus guttatus Heyden, 1827	Hirbet Yatir IG 15170846	Jerusalem District	04.05.1983			31.353087	35.017841	5.0	0	0	0	0		desert-edge	not_found	FALSE	Spring
Not_found	0	0	0	0	0	0	0	0	ABSENT	18827	Ptyodactylus guttatus Heyden, 1827	Hazeva Field School, IG 17280206	Southern District	08.09.1993			30.775978	35.239381	9.0	0	0	0	0		semi-arid	not_found	FALSE	Autumn
Not_found	0	0	0	0	0	0	0	0	ABSENT	18570	Ptyodactylus guttatus Heyden, 1827	Beer Sheva - Elat rd, km131	Southern District	29.08.1965					8.0	0	0	0	0		semi-arid	not_found	FALSE	Summer
Not_found	0	0	0	0	0	0	0	0	ABSENT	23286	Ptyodactylus guttatus Heyden, 1827	Qibbuz Lahav	Southern District	27.09.1959					9.0	0	0	0	0		semi-arid	not_found	FALSE	Autumn
Not_found	0	0	0	0	0	0	0	0	ABSENT	18768	Ptyodactylus guttatus Heyden, 1827	CAPTIVE BRED	Unknown	14.10.1992					10.0	0	0	0	0			not_found	FALSE	Autumn
Not_found	0	0	0	0	0	0	0	0	ABSENT	19360	Ptyodactylus guttatus Heyden, 1827	HUJ Giv'at Ram Campus	Jerusalem District	04.06.1999					6.0	0	0	0	0		desert-edge	not_found	FALSE	Summer
Not_found	0	0	0	0	0	0	0	0	ABSENT	7112	Ptyodactylus guttatus Heyden, 1827	Massua nr. Agur (Hevel Adulam)	Central District	10.05.1960			31.675731	34.900141	5.0	0	0	0	0		semi-arid	not_found	FALSE	Spring
Not_found	0	0	0	0	0	0	0	0	ABSENT	17636	Ptyodactylus guttatus Heyden, 1827	Russian compound: Zoology Dept. yard	Jerusalem District	04.08.1975			31.771687	35.231303	8.0	0	0	0	0		desert-edge	not_found	FALSE	Summer
Not_found	0	0	0	0	0	0	0	0	ABSENT	17884	Ptyodactylus guttatus Heyden, 1827	Mizpe Kokhav Hashachar	Outside Israel	21.03.1986					3.0	0	0	0	0			not_found	FALSE	Spring
Not_found	0	0	0	0	0	0	0	0	ABSENT	17884	Ptyodactylus guttatus Heyden, 1827	Mizpe Kokhav Hashachar	Outside Israel	21.03.1986					3.0	0	0	0	0			not_found	FALSE	Spring
Not_found	0	0	0	0	0	0	0	0	ABSENT	17884	Ptyodactylus guttatus Heyden, 1827	Mizpe Kokhav Hashachar	Outside Israel	21.03.1986					3.0	0	0	0	0			not_found	FALSE	Spring
Not_found	0	0	0	0	0	0	0	0	ABSENT	14650	Ptyodactylus guttatus Heyden, 1827	nr Tarqumiya (7km from Hebron towards Bet Guvrin on new rd)	Jerusalem District	05.06.1981			31.564131	35.020582	6.0	0	0	0	0		desert-edge	not_found	FALSE	Summer
Not_found	0	0	0	0	0	0	0	0	ABSENT	13036	Ptyodactylus guttatus Heyden, 1827	N. part of Ein Fashkha	Jerusalem District	07.08.1967			31.714636	35.450728	8.0	0	0	0	0		desert-edge	not_found	FALSE	Summer
Not_found	0	0	0	0	0	0	0	0	ABSENT	18822	Ptyodactylus guttatus Heyden, 1827	Hirbet Mazin, Nahal Qidron	Southern District	16.05.1990					5.0	0	0	0	0		semi-arid	not_found	FALSE	Spring
Not_found	0	0	0	0	0	0	0	0	ABSENT	18405	Ptyodactylus guttatus Heyden, 1827	Hazeva Field School	Southern District	05.03.1988			30.770565	35.241468	3.0	0	0	0	0		semi-arid	not_found	FALSE	Spring
Not_found	0	0	0	0	0	0	0	0	ABSENT	6798	Ptyodactylus puiseuxi Boutan, 1893	Palestine, Allegedly wadi Suenit (Judean Hills) FI	Jerusalem District							0	0	0	0		desert-edge	not_found	FALSE
Not_found	0	0	0	0	0	0	0	0	ABSENT	2551	Ptyodactylus guttatus Heyden, 1827	Jerusalem	Jerusalem District	01.02.1954			31.780707	35.220748	2.0	0	0	0	0		desert-edge	not_found	FALSE	Winter
Not_found	0	0	0	0	0	0	0	0	ABSENT	12051	Ptyodactylus puiseuxi Boutan, 1893	Kare Deshe	Northern District							0	0	0	0		mediterranean	not_found	FALSE
Not_found	0	0	0	0	0	0	0	0	ABSENT	12051	Ptyodactylus puiseuxi Boutan, 1893	Kare Deshe	Northern District							0	0	0	0		mediterranean	not_found	FALSE
Not_found	0	0	0	0	0	0	0	0	ABSENT	13031	Ptyodactylus guttatus Heyden, 1827	1 km N of Fasayil	Northern District	07.09.1967			32.06722	35.464375	9.0	0	0	0	0		mediterranean	not_found	FALSE	Autumn
Not_found	0	0	0	0	0	0	0	0	ABSENT	13371	Ptyodactylus guttatus Heyden, 1827	Timrat building, Shimron Ridge	Northern District	03.04.1969					4.0	0	0	0	0		mediterranean	not_found	FALSE	Spring
Not_found	0	0	0	0	0	0	0	0	ABSENT	14170	Ptyodactylus guttatus Heyden, 1827	Sede Boqer: Midrasha (inside)	Southern District	16.08.1979			30.851057	34.781506	8.0	0	0	0	0		semi-arid	not_found	FALSE	Summer
Not_found	0	0	0	0	0	0	0	0	ABSENT	5994	Ptyodactylus guttatus Heyden, 1827	Hartuv	Jerusalem District	15.09.1958			31.764309	34.999075	9.0	0	0	0	0		desert-edge	not_found	FALSE	Autumn
Not_found	0	0	0	0	0	0	0	0	ABSENT	18748	Ptyodactylus guttatus Heyden, 1827	CAPTIVE BRED	Unknown							0	0	0	0			not_found	FALSE
Not_found	0	0	0	0	0	0	0	0	ABSENT	12917	Ptyodactylus puiseuxi Boutan, 1893	foot of Mt Hermon: Mejdel Shams	Northern District	17.07.1967			33.267335	35.757657	7.0	0	0	0	0		mediterranean	not_found	FALSE	Summer
Not_found	0	0	0	0	0	0	0	0	ABSENT	19888	Ptyodactylus guttatus Heyden, 1827	Israel	Unknown							0	0	0	0			not_found	FALSE
Not_found	0	0	0	0	0	0	0	0	ABSENT	12880	Ptyodactylus puiseuxi Boutan, 1893	Mezudat Yesha' hill	Northern District	28.09.1974			32.645923	35.555561	9.0	0	0	0	0		mediterranean	not_found	FALSE	Autumn
Not_found	0	0	0	0	0	0	0	0	ABSENT	12052	Ptyodactylus puiseuxi Boutan, 1893	Kare Deshe	Northern District							0	0	0	0		mediterranean	not_found	FALSE
Not_found	0	0	0	0	0	0	0	0	ABSENT	12052	Ptyodactylus puiseuxi Boutan, 1893	Kare Deshe	Northern District							0	0	0	0		mediterranean	not_found	FALSE
Not_found	0	0	0	0	0	0	0	0	ABSENT	10776	Ptyodactylus guttatus Heyden, 1827	Surif (W of Kefar 'Ezion)	Jerusalem District	22.02.1969			31.649862	35.063638	2.0	0	0	0	0		desert-edge	not_found	FALSE	Winter
Not_found	0	0	0	0	0	0	0	0	ABSENT	18815	Ptyodactylus guttatus Heyden, 1827	CAPTIVE BRED	Unknown							0	0	0	0			not_found	FALSE
Not_found	0	0	0	0	0	0	0	0	ABSENT	18256	Ptyodactylus guttatus Heyden, 1827	'Enot Deqalim, IG 14711261	Central District	27.04.1987			31.727281	34.968557	4.0	0	0	0	0		semi-arid	not_found	FALSE	Spring
Not_found	0	0	0	0	0	0	0	0	ABSENT	24356	Ptyodactylus guttatus Heyden, 1827	Samaria: Derekh Alon	Northern District	13.09.2019					9.0	0	0	0	0		mediterranean	not_found	FALSE	Autumn
Not_found	0	0	0	0	0	0	0	0	ABSENT	7048	Ptyodactylus guttatus Heyden, 1827	Beit Guvrin caves	Central District	10.10.1960			31.622507	34.893991	10.0	0	0	0	0		semi-arid	not_found	FALSE	Autumn
Not_found	0	0	0	0	0	0	0	0	ABSENT	14142	Ptyodactylus guttatus Heyden, 1827	Petah Tiqwa: cemetary (nr Industrial area)	Northern District	24.07.1979			32.095932	34.881805	7.0	0	0	0	0		mediterranean	not_found	FALSE	Summer
Not_found	0	0	0	0	0	0	0	0	ABSENT	10774	Ptyodactylus guttatus Heyden, 1827	Nahal Tov 10 km NE Tel 'Arad	Jerusalem District	23.02.1969			31.31623	35.141878	2.0	0	0	0	0		desert-edge	not_found	FALSE	Winter
Not_found	0	0	0	0	0	0	0	0	ABSENT	12848	Ptyodactylus guttatus Heyden, 1827	Mount Rotem	Southern District	16.11.1970					11.0	0	0	0	0		semi-arid	not_found	FALSE	Autumn
Not_found	0	0	0	0	0	0	0	0	ABSENT	18567	Ptyodactylus guttatus Heyden, 1827	Beer Sheva - Elat rd, km114	Southern District	29.08.1965					8.0	0	0	0	0		semi-arid	not_found	FALSE	Summer
Not_found	0	0	0	0	0	0	0	0	ABSENT	13323	Ptyodactylus puiseuxi Boutan, 1893	N of Gesher	Northern District	14.01.1975					1.0	0	0	0	0		mediterranean	not_found	FALSE	Winter
Not_found	0	0	0	0	0	0	0	0	ABSENT	17374	Ptyodactylus guttatus Heyden, 1827	Hirbet Yatir, IG 15170846	Jerusalem District	04.05.1983			31.353087	35.017841	5.0	0	0	0	0		desert-edge	not_found	FALSE	Spring
Not_found	0	0	0	0	0	0	0	0	ABSENT	12182	Ptyodactylus guttatus Heyden, 1827	Israel	Unknown	01.01.1964					1.0	0	0	0	0			not_found	FALSE	Winter
Not_found	0	0	0	0	0	0	0	0	ABSENT	18282	Ptyodactylus guttatus Heyden, 1827	opp. Ma'ale Adumim, IG 17791328	Jerusalem District	06.11.1990			31.787892	35.293602	11.0	0	0	0	0		desert-edge	not_found	FALSE	Autumn
Not_found	0	0	0	0	0	0	0	0	ABSENT	5621	Ptyodactylus cuvier, 1820	Alumot (SW of Lake Tiberias)	Northern District	08.07.1956			32.705461	35.546195	7.0	0	0	0	0		mediterranean	not_found	FALSE	Summer
Not_found	0	0	0	0	0	0	0	0	ABSENT	13017	Ptyodactylus guttatus Heyden, 1827	Sheikh Dhiyab	Northern District	07.11.1967			32.049258	35.425148	11.0	0	0	0	0		mediterranean	not_found	FALSE	Autumn
Not_found	0	0	0	0	0	0	0	0	ABSENT	6110	Ptyodactylus puiseuxi Boutan, 1893	slope opposite Monfort	Northern District	04.03.1958			33.046759	35.225254	3.0	0	0	0	0		mediterranean	not_found	FALSE	Spring
Not_found	0	0	0	0	0	0	0	0	ABSENT	24349	Ptyodactylus guttatus Heyden, 1827	Negev: IDF Qiryat HaHadrakha (Sharon Camp)	Southern District	17.04.2019					4.0	0	0	0	0		semi-arid	not_found	FALSE	Spring
Not_found	0	0	0	0	0	0	0	0	ABSENT	18772	Ptyodactylus guttatus Heyden, 1827	Bet She'an (Old Museum)	Northern District	20.04.1991					4.0	0	0	0	0		mediterranean	not_found	FALSE	Spring
Not_found	0	0	0	0	0	0	0	0	ABSENT	1085	Ptyodactylus guttatus Heyden, 1827	Above Nesher	Northern District	15.02.1955			32.844677	35.039346	2.0	0	0	0	0		mediterranean	not_found	FALSE	Winter
Not_found	0	0	0	0	0	0	0	0	ABSENT	14095	Ptyodactylus guttatus Heyden, 1827	Israel	Unknown							0	0	0	0			not_found	FALSE
Not_found	0	0	0	0	0	0	0	0	ABSENT	19750	Ptyodactylus guttatus Heyden, 1827	"Loc.1" (Negev: 5-10kn NE of Be'er-Sheva)	Southern District	03.01.1963					1.0	0	0	0	0		semi-arid	not_found	FALSE	Winter
Not_found	0	0	0	0	0	0	0	0	ABSENT	18217	Ptyodactylus guttatus Heyden, 1827	Nahal Zafit, IG 17920424	Southern District	19.10.1986			30.972571	35.306445	10.0	0	0	0	0		semi-arid	not_found	FALSE	Autumn
Not_found	0	0	0	0	0	0	0	0	ABSENT	2282	Ptyodactylus guttatus Heyden, 1827	Jerusalem	Jerusalem District	14.05.1953			31.780707	35.220748	5.0	0	0	0	0		desert-edge	not_found	FALSE	Spring
Not_found	0	0	0	0	0	0	0	0	ABSENT	13030	Ptyodactylus guttatus Heyden, 1827	1 km N of Fasayil	Northern District	07.09.1967			32.06722	35.464375	9.0	0	0	0	0		mediterranean	not_found	FALSE	Autumn
Not_found	0	0	0	0	0	0	0	0	ABSENT	17372	Ptyodactylus guttatus Heyden, 1827	Lower Galilee: Harduf jnct, IG ca 16632437	Northern District	23.05.1984			32.787975	35.170753	5.0	0	0	0	0		mediterranean	not_found	FALSE	Spring
Not_found	0	0	0	0	0	0	0	0	ABSENT	14978	Ptyodactylus guttatus Heyden, 1827	nr New Sha'are Zedeq Hospital IG 16801310	Jerusalem District	05.04.1980			31.771689	35.189076	4.0	0	0	0	0		desert-edge	not_found	FALSE	Spring
Not_found	0	0	0	0	0	0	0	0	ABSENT	14063	Ptyodactylus guttatus Heyden, 1827	Jerusalem-Jericho rd	Jerusalem District	04.05.1980			31.788794	35.293603	5.0	0	0	0	0		desert-edge	not_found	FALSE	Spring
Not_found	0	0	0	0	0	0	0	0	ABSENT	14259	Ptyodactylus guttatus Heyden, 1827	Hirbet Bani Fadie, +400m	Northern District	04.06.1981			32.080892	35.379679	6.0	0	0	0	0		mediterranean	not_found	FALSE	Summer
Not_found	0	0	0	0	0	0	0	0	ABSENT	12794	Ptyodactylus puiseuxi Boutan, 1893	Uweinat-el-Janubiye	Northern District	11.03.1973			33.036859	35.674856	3.0	0	0	0	0		mediterranean	not_found	FALSE	Spring
Not_found	0	0	0	0	0	0	0	0	ABSENT	2479	Ptyodactylus guttatus Heyden, 1827	Jerusalem	Jerusalem District	04.11.1953			31.780707	35.220748	11.0	0	0	0	0		desert-edge	not_found	FALSE	Autumn
Not_found	0	0	0	0	0	0	0	0	ABSENT	14140	Ptyodactylus guttatus Heyden, 1827	"Hirbet Rimon" nr Lahav	Central District	14.05.1979			31.371714	34.865386	5.0	0	0	0	0		semi-arid	not_found	FALSE	Spring
Not_found	0	0	0	0	0	0	0	0	ABSENT	18569	Ptyodactylus guttatus Heyden, 1827	Beer Sheva - Elat rd, km131	Southern District	29.08.1965					8.0	0	0	0	0		semi-arid	not_found	FALSE	Summer
Not_found	0	0	0	0	0	0	0	0	ABSENT	6291	Ptyodactylus guttatus Heyden, 1827	Be'er Sheba: on wall of wooden barrack of Hayas House, see F	Central District	19.06.1958			31.247934	34.790245	6.0	0	0	0	0		semi-arid	not_found	FALSE	Summer
Not_found	0	0	0	0	0	0	0	0	ABSENT	12210	Ptyodactylus guttatus Heyden, 1827	Jerusalem: Mt. Scopus	Jerusalem District	03.05.1968			31.789721	35.241866	5.0	0	0	0	0		desert-edge	not_found	FALSE	Spring
Not_found	0	0	0	0	0	0	0	0	ABSENT	13608	Ptyodactylus guttatus Heyden, 1827	Mashabe Sade & neighborhood	Central District	01.08.1965			31.004413	34.789207	8.0	0	0	0	0		semi-arid	not_found	FALSE	Summer
Not_found	0	0	0	0	0	0	0	0	ABSENT	13741	Ptyodactylus puiseuxi Boutan, 1893	nr Rosh Pinna - Kefar HaNasi jnct	Northern District	07.09.1978			32.966035	35.550403	9.0	0	0	0	0		mediterranean	not_found	FALSE	Autumn
Not_found	0	0	0	0	0	0	0	0	ABSENT	17384	Ptyodactylus puiseuxi Boutan, 1893	Korazim, IG 20322575, +65m	Northern District	26.07.1982			32.911893	35.565158	7.0	0	0	0	0		mediterranean	not_found	FALSE	Summer
Not_found	0	0	0	0	0	0	0	0	ABSENT	7301	Ptyodactylus guttatus Heyden, 1827	Israel	Unknown	01.01.1962					1.0	0	0	0	0			not_found	FALSE	Winter
Not_found	0	0	0	0	0	0	0	0	ABSENT	7356	Ptyodactylus guttatus Heyden, 1827	Wadi Dolev	Jerusalem District	05.10.1962			31.732772	35.017083	10.0	0	0	0	0		desert-edge	not_found	FALSE	Autumn
Not_found	0	0	0	0	0	0	0	0	ABSENT	13688	Ptyodactylus guttatus Heyden, 1827	nr Lahav	Central District	31.05.1976			31.347223	34.816082	5.0	0	0	0	0		semi-arid	not_found	FALSE	Spring
Not_found	0	0	0	0	0	0	0	0	ABSENT	2218	Ptyodactylus guttatus Heyden, 1827	Nevatim	Central District	01.04.1953			31.212128	34.884846	4.0	0	0	0	0		semi-arid	not_found	FALSE	Spring
Not_found	0	0	0	0	0	0	0	0	ABSENT	18582	Ptyodactylus guttatus Heyden, 1827	nr Omer, 5km E of Omer - Hebron - Arad jnct (Loc.2)	Southern District	03.01.1963					1.0	0	0	0	0		semi-arid	not_found	FALSE	Winter
Not_found	0	0	0	0	0	0	0	0	ABSENT	17885	Ptyodactylus guttatus Heyden, 1827	Nahal Zafit, ca IG 17700423	Southern District	05.10.1984			30.968979	35.283413	10.0	0	0	0	0		semi-arid	not_found	FALSE	Autumn
Not_found	0	0	0	0	0	0	0	0	ABSENT	17902	Ptyodactylus puiseuxi Boutan, 1893	Qasrin Field School	Northern District	31.05.1985			32.988147	35.681017	5.0	0	0	0	0		mediterranean	not_found	FALSE	Spring
Not_found	0	0	0	0	0	0	0	0	ABSENT	14158	Ptyodactylus guttatus Heyden, 1827	Petah Tiqwa: cemetary (nr Industrial area)	Northern District	24.07.1979			32.095932	34.881805	7.0	0	0	0	0		mediterranean	not_found	FALSE	Summer
Not_found	0	0	0	0	0	0	0	0	ABSENT	14558	Ptyodactylus puiseuxi Boutan, 1893	Avne Etan, IG 22172475	Northern District	31.05.1980			32.821003	35.762351	5.0	0	0	0	0		mediterranean	not_found	FALSE	Spring
Not_found	0	0	0	0	0	0	0	0	ABSENT	1781	Ptyodactylus guttatus Heyden, 1827	J'lem: Bet Din Zvai	Jerusalem District	09.03.1950			31.780707	35.220748	3.0	0	0	0	0		desert-edge	not_found	FALSE	Spring
Not_found	0	0	0	0	0	0	0	0	ABSENT	12214	Ptyodactylus guttatus Heyden, 1827	Mt Scopus	Jerusalem District	03.05.1968			31.789721	35.241866	5.0	0	0	0	0		desert-edge	not_found	FALSE	Spring
Not_found	0	0	0	0	0	0	0	0	ABSENT	12728	Ptyodactylus guttatus Heyden, 1827	Jerusalem	Jerusalem District	17.04.1972			31.780707	35.220748	4.0	0	0	0	0		desert-edge	not_found	FALSE	Spring
Not_found	0	0	0	0	0	0	0	0	ABSENT	14987	Ptyodactylus guttatus Heyden, 1827	nr New Sha'are Zedeq Hospital IG 16801310	Jerusalem District	20.08.1980			31.771689	35.189076	8.0	0	0	0	0		desert-edge	not_found	FALSE	Summer
Not_found	0	0	0	0	0	0	0	0	ABSENT	18315	Ptyodactylus guttatus Heyden, 1827	Nahal Mashaq: IHIC research area	Southern District	27.09.1990					9.0	0	0	0	0		semi-arid	not_found	FALSE	Autumn
Not_found	0	0	0	0	0	0	0	0	ABSENT	11042	Ptyodactylus guttatus Heyden, 1827	Kiryat Shmu'el: 13 Ha'An St.	Jerusalem District	29.06.1969			31.780707	35.220748	6.0	0	0	0	0		desert-edge	not_found	FALSE	Summer
Not_found	0	0	0	0	0	0	0	0	ABSENT	10306	Ptyodactylus hasselquistii Hasselquistii	Eilat	Southern District	02.09.1966			29.570616	34.967546	9.0	0	0	0	0		semi-arid	not_found	FALSE	Autumn
Not_found	0	0	0	0	0	0	0	0	ABSENT	2231	Ptyodactylus guttatus Heyden, 1827	Ruheibe	Central District	20.05.1953			31.030559	34.565997	5.0	0	0	0	0		semi-arid	not_found	FALSE	Spring
Not_found	0	0	0	0	0	0	0	0	ABSENT	13072	Ptyodactylus guttatus Heyden, 1827	Wadi Mukalik (nr Nebi Musa)	Outside Israel	01.04.1973					4.0	0	0	0	0			not_found	FALSE	Spring
Not_found	0	0	0	0	0	0	0	0	ABSENT	12439	Ptyodactylus guttatus Heyden, 1827	btw Tal Shahar & Tirosh	Central District	29.10.1972			31.780315	34.888185	10.0	0	0	0	0		semi-arid	not_found	FALSE	Autumn
Not_found	0	0	0	0	0	0	0	0	ABSENT	5620	Ptyodactylus hasselquistii (Donndorff, 1798)	Eilath: William's House	Southern District	13.04.1954			29.519123	34.930533	4.0	0	0	0	0		semi-arid	not_found	FALSE	Spring
Not_found	0	0	0	0	0	0	0	0	ABSENT	14640	Ptyodactylus guttatus Heyden, 1827	Russian Compound: Zoology Building	Jerusalem District	09.02.1979			31.780707	35.220748	2.0	0	0	0	0		desert-edge	not_found	FALSE	Winter
Not_found	0	0	0	0	0	0	0	0	ABSENT	14865	Ptyodactylus puiseuxi Boutan, 1893	Israel	Unknown							0	0	0	0			not_found	FALSE
Not_found	0	0	0	0	0	0	0	0	ABSENT	24174	Ptyodactylus guttatus Heyden, 1827	Alon road	Outside Israel	30.08.2013					8.0	0	0	0	0			not_found	FALSE	Summer
Not_found	0	0	0	0	0	0	0	0	ABSENT	12678	Ptyodactylus guttatus Heyden, 1827	Ein el Qilt	Jerusalem District	01.03.1973			31.836495	35.384498	3.0	0	0	0	0		desert-edge	not_found	FALSE	Spring
Not_found	0	0	0	0	0	0	0	0	ABSENT	17661	Ptyodactylus guttatus Heyden, 1827	nr Giv'at Hablanim (N of dump) IG btw 130066,130067,131066	Central District	01.03.1967			31.184801	34.79052	3.0	0	0	0	0		semi-arid	not_found	FALSE	Spring
Not_found	0	0	0	0	0	0	0	0	ABSENT	7811	Ptyodactylus guttatus Heyden, 1827	Mt. Tabor	Northern District	06.09.1962			32.685949	35.391511	9.0	0	0	0	0		mediterranean	not_found	FALSE	Autumn
Not_found	0	0	0	0	0	0	0	0	ABSENT	18590	Ptyodactylus hasselquistii (Donndorff, 1798)	Elat: Aquarium building	Southern District	23.04.1962					4.0	0	0	0	0		semi-arid	not_found	FALSE	Spring
Not_found	0	0	0	0	0	0	0	0	ABSENT	18574	Ptyodactylus guttatus Heyden, 1827	Beer Sheva - Elat rd, km102	Southern District	29.08.1965					8.0	0	0	0	0		semi-arid	not_found	FALSE	Summer
Not_found	0	0	0	0	0	0	0	0	ABSENT	24237	Ptyodactylus guttatus Heyden, 1827	Jerusalem: home of Chanan Dimentman	Jerusalem District	01.07.2014					7.0	0	0	0	0		desert-edge	not_found	FALSE	Summer
Not_found	0	0	0	0	0	0	0	0	ABSENT	12892	Ptyodactylus puiseuxi Boutan, 1893	nr Kare Deshe (Sea of Galilee)	Northern District	01.04.1973			32.875881	35.545778	4.0	0	0	0	0		mediterranean	not_found	FALSE	Spring
Not_found	0	0	0	0	0	0	0	0	ABSENT	14135	Ptyodactylus guttatus Heyden, 1827	Sede Boqer: SW of	Southern District	15.09.1979			30.832875	34.739776	9.0	0	0	0	0		semi-arid	not_found	FALSE	Autumn
Not_found	0	0	0	0	0	0	0	0	ABSENT	14132	Ptyodactylus guttatus Heyden, 1827	Sede Boqer: SW of	Southern District	15.09.1979			30.832875	34.739776	9.0	0	0	0	0		semi-arid	not_found	FALSE	Autumn
Not_found	0	0	0	0	0	0	0	0	ABSENT	5762	Ptyodactylus guttatus Heyden, 1827	Jerusalem	Jerusalem District	01.07.1957			31.780707	35.220748	7.0	0	0	0	0		desert-edge	not_found	FALSE	Summer
Not_found	0	0	0	0	0	0	0	0	ABSENT	6956	Ptyodactylus guttatus Heyden, 1827	Kurnub	Jerusalem District	06.08.1960			31.02575	35.064566	8.0	0	0	0	0		desert-edge	not_found	FALSE	Summer
Not_found	0	0	0	0	0	0	0	0	ABSENT	19015	Ptyodactylus guttatus Heyden, 1827	"HaNegev jnct" [IG 134052]	Southern District	15.05.1991			31.058662	34.832976	5.0	0	0	0	0		semi-arid	not_found	FALSE	Spring
Not_found	0	0	0	0	0	0	0	0	ABSENT	7790	Ptyodactylus guttatus Heyden, 1827	Be'er Sheva	Southern District	01.05.1962			31.247934	34.790245	5.0	0	0	0	0		semi-arid	not_found	FALSE	Spring
Not_found	0	0	0	0	0	0	0	0	ABSENT	7790	Ptyodactylus guttatus Heyden, 1827	Be'er Sheva	Southern District	01.05.1962			31.247934	34.790245	5.0	0	0	0	0		semi-arid	not_found	FALSE	Spring
Not_found	0	0	0	0	0	0	0	0	ABSENT	1645	Ptyodactylus guttatus Heyden, 1827	Palestine, Wadi Raman	Southern District	31.03.1945			30.589759	34.876482	3.0	0	0	0	0		semi-arid	not_found	FALSE	Spring
Not_found	0	0	0	0	0	0	0	0	ABSENT	7879	Ptyodactylus puiseuxi Boutan, 1893	pond of Jish (Gish)	Northern District	04.01.1964					1.0	0	0	0	0		mediterranean	not_found	FALSE	Winter
Not_found	0	0	0	0	0	0	0	0	ABSENT	17563	Ptyodactylus guttatus Heyden, 1827	Hirbet Yatir, IG 15160845	Jerusalem District	30.04.1983			31.352183	35.016792	4.0	0	0	0	0		desert-edge	not_found	FALSE	Spring
Not_found	0	0	0	0	0	0	0	0	ABSENT	13391	Ptyodactylus guttatus Heyden, 1827	En Gedi: barracks of old youth hostel	Southern District	06.05.1975					5.0	0	0	0	0		semi-arid	not_found	FALSE	Spring
Not_found	0	0	0	0	0	0	0	0	ABSENT	13391	Ptyodactylus guttatus Heyden, 1827	En Gedi: barracks of old youth hostel	Southern District	06.05.1975					5.0	0	0	0	0		semi-arid	not_found	FALSE	Spring
Not_found	0	0	0	0	0	0	0	0	ABSENT	1086	Ptyodactylus puiseuxi Boutan, 1893	Montfort	Northern District	27.07.1955					7.0	0	0	0	0		mediterranean	not_found	FALSE	Summer
Not_found	0	0	0	0	0	0	0	0	ABSENT	1086	Ptyodactylus puiseuxi Boutan, 1893	Montfort	Northern District	27.07.1955					7.0	0	0	0	0		mediterranean	not_found	FALSE	Summer
Not_found	0	0	0	0	0	0	0	0	ABSENT	14964	Ptyodactylus guttatus Heyden, 1827	nr New Sha'are Zedeq Hospital IG 16801310	Jerusalem District	04.07.1980			31.771689	35.189076	7.0	0	0	0	0		desert-edge	not_found	FALSE	Summer
Not_found	0	0	0	0	0	0	0	0	ABSENT	14364	Ptyodactylus guttatus Heyden, 1827	Enot Deqalim	Jerusalem District	14.05.1979			31.717359	34.967528	5.0	0	0	0	0		desert-edge	not_found	FALSE	Spring
Not_found	0	0	0	0	0	0	0	0	ABSENT	12260	Ptyodactylus guttatus Heyden, 1827	Sede Boqer	Southern District	16.03.1970			30.873653	34.796047	3.0	0	0	0	0		semi-arid	not_found	FALSE	Spring
Not_found	0	0	0	0	0	0	0	0	ABSENT	18578	Ptyodactylus guttatus Heyden, 1827	Midreshet Sede Boqer "D 2002/0100"	Southern District	16.03.1970					3.0	0	0	0	0		semi-arid	not_found	FALSE	Spring
Not_found	0	0	0	0	0	0	0	0	ABSENT	2272	Ptyodactylus guttatus Heyden, 1827	Wadi Raman	Southern District	01.05.1953			30.598541	34.793035	5.0	0	0	0	0		semi-arid	not_found	FALSE	Spring
Not_found	0	0	0	0	0	0	0	0	ABSENT	14153	Ptyodactylus guttatus Heyden, 1827	Petah Tiqwa: cemetary (nr Industrial area)	Northern District	24.07.1979			32.095932	34.881805	7.0	0	0	0	0		mediterranean	not_found	FALSE	Summer
Not_found	0	0	0	0	0	0	0	0	ABSENT	1650	Ptyodactylus guttatus Heyden, 1827	Wadi Ruman, Ras Abu Serabit	Southern District	19.04.1946			30.601264	34.798237	4.0	0	0	0	0		semi-arid	not_found	FALSE	Spring
Not_found	0	0	0	0	0	0	0	0	ABSENT	23605	Ptyodactylus guttatus Heyden, 1827	Bet Zayit	Jerusalem District	25.05.1980					5.0	0	0	0	0		desert-edge	not_found	FALSE	Spring
Not_found	0	0	0	0	0	0	0	0	ABSENT	14173	Ptyodactylus guttatus Heyden, 1827	Sede Boqer: opp. Midrasha	Southern District	26.09.1979			30.851057	34.781506	9.0	0	0	0	0		semi-arid	not_found	FALSE	Autumn
Not_found	0	0	0	0	0	0	0	0	ABSENT	24006	Ptyodactylus guttatus Heyden, 1827	road #171	Southern District	26.05.2010					5.0	0	0	0	0		semi-arid	not_found	FALSE	Spring
Not_found	0	0	0	0	0	0	0	0	ABSENT	24006	Ptyodactylus guttatus Heyden, 1827	road #171	Southern District	26.05.2010					5.0	0	0	0	0		semi-arid	not_found	FALSE	Spring
Not_found	0	0	0	0	0	0	0	0	ABSENT	5610	Ptyodactylus hasselquistii (Donndorff, 1798)	Eilath: William's House	Southern District	13.04.1954			29.519123	34.930533	4.0	0	0	0	0		semi-arid	not_found	FALSE	Spring
Not_found	0	0	0	0	0	0	0	0	ABSENT	18566	Ptyodactylus guttatus Heyden, 1827	Beer Sheva - Elat rd, km114	Southern District	29.08.1965					8.0	0	0	0	0		semi-arid	not_found	FALSE	Summer
Not_found	0	0	0	0	0	0	0	0	ABSENT	14554	Ptyodactylus guttatus Heyden, 1827	cliffs nr Qumeran	Jerusalem District	18.03.1982			31.739873	35.458182	3.0	0	0	0	0		desert-edge	not_found	FALSE	Spring
Not_found	0	0	0	0	0	0	0	0	ABSENT	13726	Ptyodactylus guttatus Heyden, 1827	2 km NE Kefar Shemu'el	Central District	12.09.1974			31.909395	34.940606	9.0	0	0	0	0		semi-arid	not_found	FALSE	Autumn
Not_found	0	0	0	0	0	0	0	0	ABSENT	19754	Ptyodactylus guttatus Heyden, 1827	Makhtesh Ramon	Southern District	01.07.1964					7.0	0	0	0	0		semi-arid	not_found	FALSE	Summer
Not_found	0	0	0	0	0	0	0	0	ABSENT	19754	Ptyodactylus guttatus Heyden, 1827	Makhtesh Ramon	Southern District	01.07.1964					7.0	0	0	0	0		semi-arid	not_found	FALSE	Summer
Not_found	0	0	0	0	0	0	0	0	ABSENT	14151	Ptyodactylus guttatus Heyden, 1827	Petah Tiqwa: cemetary (nr Industrial area)	Northern District	24.07.1979			32.095932	34.881805	7.0	0	0	0	0		mediterranean	not_found	FALSE	Summer
Not_found	0	0	0	0	0	0	0	0	ABSENT	1780	Ptyodactylus guttatus Heyden, 1827	N Wadi Redadi, FI	Northern District	05.01.1949			34.10432	34.381348	1.0	0	0	0	0		mediterranean	not_found	FALSE	Winter
Not_found	0	0	0	0	0	0	0	0	ABSENT	24050	Ptyodactylus guttatus Heyden, 1827	Qibbuz Netzer Sereni Elementary School Collection	Central District	01.01.1986					1.0	0	0	0	0		semi-arid	not_found	FALSE	Winter
Not_found	0	0	0	0	0	0	0	0	ABSENT	7202	Ptyodactylus guttatus Heyden, 1827	Talbije: HUJ Dept. Zool. (FI)	Jerusalem District	10.12.1961			31.780707	35.220748	12.0	0	0	0	0		desert-edge	not_found	FALSE	Winter
Not_found	0	0	0	0	0	0	0	0	ABSENT	17786	Ptyodactylus hasselquistii (Donndorff, 1798)	"Biq'at 'Amram, at foot of 'Amir (IG 895-144)"	Southern District	08.12.1984			29.642738	34.941559	12.0	0	0	0	0		semi-arid	not_found	FALSE	Winter
Not_found	0	0	0	0	0	0	0	0	ABSENT	2161	Ptyodactylus guttatus Heyden, 1827	Jerusalem	Jerusalem District	30.09.1952			31.780707	35.220748	9.0	0	0	0	0		desert-edge	not_found	FALSE	Autumn
Not_found	0	0	0	0	0	0	0	0	ABSENT	14986	Ptyodactylus guttatus Heyden, 1827	nr New Sha'are Zedeq Hospital IG 16801310	Jerusalem District	18.08.1980			31.771689	35.189076	8.0	0	0	0	0		desert-edge	not_found	FALSE	Summer
Not_found	0	0	0	0	0	0	0	0	ABSENT	18568	Ptyodactylus guttatus Heyden, 1827	Mt Gilbo'a	Northern District	06.08.1965					8.0	0	0	0	0		mediterranean	not_found	FALSE	Summer
Not_found	0	0	0	0	0	0	0	0	ABSENT	18568	Ptyodactylus guttatus Heyden, 1827	Mt Gilbo'a	Northern District	06.08.1965					8.0	0	0	0	0		mediterranean	not_found	FALSE	Summer
Not_found	0	0	0	0	0	0	0	0	ABSENT	19891	Ptyodactylus guttatus Heyden, 1827	Israel	Unknown							0	0	0	0			not_found	FALSE
Not_found	0	0	0	0	0	0	0	0	ABSENT	13605	Ptyodactylus guttatus Heyden, 1827	Hawwat Shemuel	Northern District	13.01.1975			32.51971	35.545491	1.0	0	0	0	0		mediterranean	not_found	FALSE	Winter
Not_found	0	0	0	0	0	0	0	0	ABSENT	18870	Ptyodactylus hasselquistii (Donndorff, 1798)	Elat Field School [IG 141880]	Southern District	16.01.1993			29.507354	34.910969	1.0	0	0	0	0		semi-arid	not_found	FALSE	Winter
Not_found	0	0	0	0	0	0	0	0	ABSENT	19930	Ptyodactylus guttatus Heyden, 1827	German Colony (Zvi Gertz #17)	Jerusalem District	01.10.1997					10.0	0	0	0	0		desert-edge	not_found	FALSE	Autumn
Not_found	0	0	0	0	0	0	0	0	ABSENT	23237	Ptyodactylus guttatus Heyden, 1827	PARENTS: Mashash sands	Southern District							0	0	0	0		semi-arid	not_found	FALSE
Not_found	0	0	0	0	0	0	0	0	ABSENT	5770	Ptyodactylus guttatus Heyden, 1827	Jerusalem	Jerusalem District	09.01.1957			31.780707	35.220748	1.0	0	0	0	0		desert-edge	not_found	FALSE	Winter
Not_found	0	0	0	0	0	0	0	0	ABSENT	13025	Ptyodactylus guttatus Heyden, 1827	Jericho: south part of the city area	Jerusalem District	07.08.1967			31.857111	35.458502	8.0	0	0	0	0		desert-edge	not_found	FALSE	Summer
Not_found	0	0	0	0	0	0	0	0	ABSENT	24085	Ptyodactylus guttatus Heyden, 1827	Jerusalem: Qiryat Sh'muel	Jerusalem District	29.08.2011					8.0	0	0	0	0		desert-edge	not_found	FALSE	Summer
Not_found	0	0	0	0	0	0	0	0	ABSENT	2567	Ptyodactylus guttatus Heyden, 1827	Makhtesh Katan	Southern District	01.03.1954			30.959983	35.199676	3.0	0	0	0	0		semi-arid	not_found	FALSE	Spring
Not_found	0	0	0	0	0	0	0	0	ABSENT	18869	Ptyodactylus guttatus Heyden, 1827	Gefen, IG 13901275	Central District	18.03.1991			31.739719	34.883047	3.0	0	0	0	0		semi-arid	not_found	FALSE	Spring
Not_found	0	0	0	0	0	0	0	0	ABSENT	12857	Ptyodactylus puiseuxi Boutan, 1893	Mezudat Yesha', rocks at the mosque	Northern District	18.09.1974			33.111181	35.557398	9.0	0	0	0	0		mediterranean	not_found	FALSE	Autumn
Not_found	0	0	0	0	0	0	0	0	ABSENT	2217	Ptyodactylus guttatus Heyden, 1827	Abde Plain	Southern District	01.04.1953			30.720257	34.776858	4.0	0	0	0	0		semi-arid	not_found	FALSE	Spring
Not_found	0	0	0	0	0	0	0	0	ABSENT	23213	Ptyodactylus guttatus Heyden, 1827	Mesilat Zion (nr Jerusalem)	Jerusalem District	04.11.1980					11.0	0	0	0	0		desert-edge	not_found	FALSE	Autumn
Not_found	0	0	0	0	0	0	0	0	ABSENT	7021	Ptyodactylus guttatus Heyden, 1827	'Ein-Gedi	Jerusalem District	29.09.1960			31.452301	35.386916	9.0	0	0	0	0		desert-edge	not_found	FALSE	Autumn
Not_found	0	0	0	0	0	0	0	0	ABSENT	5615	Ptyodactylus guttatus Heyden, 1827	Hartuv	Jerusalem District	31.08.1955			31.780707	35.220748	8.0	0	0	0	0		desert-edge	not_found	FALSE	Summer
Not_found	0	0	0	0	0	0	0	0	ABSENT	7880	Ptyodactylus guttatus Heyden, 1827	Malkha (prob. Jerusalem)	Jerusalem District	14.05.1964			31.753651	35.183802	5.0	0	0	0	0		desert-edge	not_found	FALSE	Spring
Not_found	0	0	0	0	0	0	0	0	ABSENT	19283	Ptyodactylus puiseuxi Boutan, 1893	Qazbiya jnct, IG 218264	Northern District	16.05.1996			32.969944	35.723707	5.0	0	0	0	0		mediterranean	not_found	FALSE	Spring
Not_found	0	0	0	0	0	0	0	0	ABSENT	5464	Ptyodactylus puiseuxi Boutan, 1893	Alumot (nr SW Lake Tiberias)	Northern District	08.07.1956			32.705461	35.546195	7.0	0	0	0	0		mediterranean	not_found	FALSE	Summer
Not_found	0	0	0	0	0	0	0	0	ABSENT	17788	Ptyodactylus guttatus Heyden, 1827	nr Paza'el, IG 19071623	Northern District	01.05.1985			32.05376	35.429394	5.0	0	0	0	0		mediterranean	not_found	FALSE	Spring
Not_found	0	0	0	0	0	0	0	0	ABSENT	6957	Ptyodactylus guttatus Heyden, 1827	Ramla	Central District	28.02.1960			31.924564	34.871831	2.0	0	0	0	0		semi-arid	not_found	FALSE	Winter
Not_found	0	0	0	0	0	0	0	0	ABSENT	2152	Ptyodactylus guttatus Heyden, 1827	'Ein Murra	Southern District	29.07.1952			30.835693	34.772166	7.0	0	0	0	0		semi-arid	not_found	FALSE	Summer
Not_found	0	0	0	0	0	0	0	0	ABSENT	13396	Ptyodactylus guttatus Heyden, 1827	Israel	Unknown							0	0	0	0			not_found	FALSE
Not_found	0	0	0	0	0	0	0	0	ABSENT	11044	Ptyodactylus guttatus Heyden, 1827	Bir el Maksur	Northern District	28.06.1969			32.771749	35.219855	6.0	0	0	0	0		mediterranean	not_found	FALSE	Summer
Not_found	0	0	0	0	0	0	0	0	ABSENT	14578	Ptyodactylus puiseuxi Boutan, 1893	Golan, ca IG 211234	Northern District	06.04.1980			32.699734	35.647486	4.0	0	0	0	0		mediterranean	not_found	FALSE	Spring
Not_found	0	0	0	0	0	0	0	0	ABSENT	10308	Ptyodactylus hasselquistii Hasselquistii	Eilat	Southern District	02.09.1966			29.570616	34.967546	9.0	0	0	0	0		semi-arid	not_found	FALSE	Autumn
Not_found	0	0	0	0	0	0	0	0	ABSENT	2514	Ptyodactylus guttatus Heyden, 1827	Beit-Eshel	Central District	04.10.1953			31.234488	34.816544	10.0	0	0	0	0		semi-arid	not_found	FALSE	Autumn
Not_found	0	0	0	0	0	0	0	0	ABSENT	14979	Ptyodactylus guttatus Heyden, 1827	nr New Sha'are Zedeq Hospital IG 16801310	Jerusalem District	05.10.1980			31.771689	35.189076	10.0	0	0	0	0		desert-edge	not_found	FALSE	Autumn
Not_found	0	0	0	0	0	0	0	0	ABSENT	24051	Ptyodactylus puiseuxi Boutan, 1893	Lower Galil: slope N of Nahal Yavniel	Northern District	20.04.2009					4.0	0	0	0	0		mediterranean	not_found	FALSE	Spring
Not_found	0	0	0	0	0	0	0	0	ABSENT	17776	Ptyodactylus guttatus Heyden, 1827	Harduf jnct. Boulders, IG ca 16632437	Northern District	23.05.1984			32.787975	35.170753	5.0	0	0	0	0		mediterranean	not_found	FALSE	Spring
Not_found	0	0	0	0	0	0	0	0	ABSENT	17617	Ptyodactylus puiseuxi Boutan, 1893	upper Nahal Meron	Northern District	14.10.1980					10.0	0	0	0	0		mediterranean	not_found	FALSE	Autumn
Not_found	0	0	0	0	0	0	0	0	ABSENT	14569	Ptyodactylus puiseuxi Boutan, 1893	Avne Etan IG 22172475	Northern District	31.03.1980			32.821003	35.762351	3.0	0	0	0	0		mediterranean	not_found	FALSE	Spring
Not_found	0	0	0	0	0	0	0	0	ABSENT	18027	Ptyodactylus guttatus Heyden, 1827	Jericho	Jerusalem District	04.12.1979			31.86163	35.453231	12.0	0	0	0	0		desert-edge	not_found	FALSE	Winter
Not_found	0	0	0	0	0	0	0	0	ABSENT	14126	Ptyodactylus guttatus Heyden, 1827	Sede Boqer: Midrasha (inside)	Southern District	09.02.1979			30.849253	34.781514	2.0	0	0	0	0		semi-arid	not_found	FALSE	Winter
Not_found	0	0	0	0	0	0	0	0	ABSENT	7877	Ptyodactylus hasselquistii (Donndorff, 1798)	probably Elath	Southern District	01.01.1962					1.0	0	0	0	0		semi-arid	not_found	FALSE	Winter
Not_found	0	0	0	0	0	0	0	0	ABSENT	7866	Ptyodactylus guttatus Heyden, 1827	"Loc. 1"		03.01.1963					1.0	0	0	0	0			not_found	FALSE	Winter
Not_found	0	0	0	0	0	0	0	0	ABSENT	13728	Ptyodactylus guttatus Heyden, 1827	Nahal Ashalim	Jerusalem District	02.12.1977			31.06548	35.29397	12.0	0	0	0	0		desert-edge	not_found	FALSE	Winter
Not_found	0	0	0	0	0	0	0	0	ABSENT	14663	Ptyodactylus puiseuxi Boutan, 1893	Mt Meron	Northern District	31.03.1980					3.0	0	0	0	0		mediterranean	not_found	FALSE	Spring
Not_found	0	0	0	0	0	0	0	0	ABSENT	14663	Ptyodactylus puiseuxi Boutan, 1893	Mt Meron	Northern District	31.03.1980					3.0	0	0	0	0		mediterranean	not_found	FALSE	Spring
Not_found	0	0	0	0	0	0	0	0	ABSENT	14663	Ptyodactylus puiseuxi Boutan, 1893	Mt Meron	Northern District	31.03.1980					3.0	0	0	0	0		mediterranean	not_found	FALSE	Spring
Not_found	0	0	0	0	0	0	0	0	ABSENT	18589	Ptyodactylus guttatus Heyden, 1827	Beer Sheva - Elat rd km138	Southern District	29.08.1965					8.0	0	0	0	0		semi-arid	not_found	FALSE	Summer
Not_found	0	0	0	0	0	0	0	0	ABSENT	12404	Ptyodactylus cuvier, 1820	Eilath	Southern District	23.04.1962					4.0	0	0	0	0		semi-arid	not_found	FALSE	Spring
Not_found	0	0	0	0	0	0	0	0	ABSENT	12186	Ptyodactylus guttatus Heyden, 1827	"Beer Sheva area"	Central District	01.01.1962			31.247934	34.790245	1.0	0	0	0	0		semi-arid	not_found	FALSE	Winter
Not_found	0	0	0	0	0	0	0	0	ABSENT	5992	Ptyodactylus guttatus Heyden, 1827	btw. Be'er Sheba & Nitzana crossroads	Central District	30.05.1957			31.065892	34.838186	5.0	0	0	0	0		semi-arid	not_found	FALSE	Spring
Not_found	0	0	0	0	0	0	0	0	ABSENT	14721	Ptyodactylus puiseuxi Boutan, 1893	W Mezar UTM 72546267	Northern District	06.05.1980			32.755107	35.405946	5.0	0	0	0	0		mediterranean	not_found	FALSE	Spring
Not_found	0	0	0	0	0	0	0	0	ABSENT	11979	Ptyodactylus guttatus Heyden, 1827	Beit Jimal	Central District	06.05.1970			31.724589	34.97595	5.0	0	0	0	0		semi-arid	not_found	FALSE	Spring
Not_found	0	0	0	0	0	0	0	0	ABSENT	2761	Ptyodactylus hasselquistii (Donndorff, 1798)	Elath	Southern District	13.04.1954			29.552504	34.931475	4.0	0	0	0	0		semi-arid	not_found	FALSE	Spring
Not_found	0	0	0	0	0	0	0	0	ABSENT	1033	Ptyodactylus guttatus Heyden, 1827	Palestine, Khirbet Qumran	Jerusalem District	01.01.1945			31.740775	35.458184	1.0	0	0	0	0		desert-edge	not_found	FALSE	Winter
Not_found	0	0	0	0	0	0	0	0	ABSENT	6808	Ptyodactylus guttatus Heyden, 1827	Wadi Suenit (Judean Hills) / No Data	Jerusalem District							0	0	0	0		desert-edge	not_found	FALSE
Not_found	0	0	0	0	0	0	0	0	ABSENT	6113	Ptyodactylus puiseuxi Boutan, 1893	Palestine, Hule	Northern District	25.05.1947			33.105622	35.606657	5.0	0	0	0	0		mediterranean	not_found	FALSE	Spring
Not_found	0	0	0	0	0	0	0	0	ABSENT	13428	Ptyodactylus guttatus Heyden, 1827	Makhtesh Ramon (inside)	Southern District	05.08.1968			30.594307	34.892107	8.0	0	0	0	0		semi-arid	not_found	FALSE	Summer
Not_found	0	0	0	0	0	0	0	0	ABSENT	13037	Ptyodactylus guttatus Heyden, 1827	SE Jericho, Kader el-Yahud	Jerusalem District	07.08.1967			31.838886	35.539796	8.0	0	0	0	0		desert-edge	not_found	FALSE	Summer
Not_found	0	0	0	0	0	0	0	0	ABSENT	14723	Ptyodactylus guttatus Heyden, 1827	Israel	Unknown							0	0	0	0			not_found	FALSE
Not_found	0	0	0	0	0	0	0	0	ABSENT	14167	Ptyodactylus guttatus Heyden, 1827	Sede Boqer: Midrasha (inside)	Southern District	16.08.1979			30.851057	34.781506	8.0	0	0	0	0		semi-arid	not_found	FALSE	Summer
Not_found	0	0	0	0	0	0	0	0	ABSENT	14572	Ptyodactylus guttatus Heyden, 1827	Bet Alpha	Northern District	23.08.1980			32.517268	35.428411	8.0	0	0	0	0		mediterranean	not_found	FALSE	Summer
Not_found	0	0	0	0	0	0	0	0	ABSENT	1084	Ptyodactylus guttatus Heyden, 1827	Above Nesher	Northern District	15.02.1955			32.844677	35.039346	2.0	0	0	0	0		mediterranean	not_found	FALSE	Winter
Not_found	0	0	0	0	0	0	0	0	ABSENT	5405	Ptyodactylus guttatus Heyden, 1827	Mt. Carmel, above Nesher	Northern District	15.02.1955			32.790512	34.996746	2.0	0	0	0	0		mediterranean	not_found	FALSE	Winter
Not_found	0	0	0	0	0	0	0	0	ABSENT	7411	Ptyodactylus guttatus Heyden, 1827	nr. Omer, 4 km S of Omer-Hebron-'Arad crossroads	Southern District	03.01.1963			29.471181	34.873958	1.0	0	0	0	0		semi-arid	not_found	FALSE	Winter
Not_found	0	0	0	0	0	0	0	0	ABSENT	14136	Ptyodactylus guttatus Heyden, 1827	"Hirbet Rimon" nr Lahav	Central District	14.05.1979			31.371714	34.865386	5.0	0	0	0	0		semi-arid	not_found	FALSE	Spring
Not_found	0	0	0	0	0	0	0	0	ABSENT	1881	Ptyodactylus guttatus Heyden, 1827	HaMahtesh HaGadol	Southern District	30.08.1951			30.967004	34.979869	8.0	0	0	0	0		semi-arid	not_found	FALSE	Summer
Not_found	0	0	0	0	0	0	0	0	ABSENT	2181	Ptyodactylus guttatus Heyden, 1827	'Ein Geddi	Jerusalem District	14.03.1953			31.452301	35.386916	3.0	0	0	0	0		desert-edge	not_found	FALSE	Spring
Not_found	0	0	0	0	0	0	0	0	ABSENT	6289	Ptyodactylus guttatus Heyden, 1827	'Ein Gedi: in N. 'Arugot, see FI	Southern District	18.06.1958			31.452301	35.386916	6.0	0	0	0	0		semi-arid	not_found	FALSE	Summer
Not_found	0	0	0	0	0	0	0	0	ABSENT	6807	Ptyodactylus guttatus Heyden, 1827	Wadi Suenit (Judean Hills) / No Data	Jerusalem District							0	0	0	0		desert-edge	not_found	FALSE
Not_found	0	0	0	0	0	0	0	0	ABSENT	13019	Ptyodactylus guttatus Heyden, 1827	Jiftlik-Nablus road	Northern District	07.11.1967			32.228714	35.424519	11.0	0	0	0	0		mediterranean	not_found	FALSE	Autumn
Not_found	0	0	0	0	0	0	0	0	ABSENT	13415	Ptyodactylus guttatus Heyden, 1827	Cisjordan: 'Ein Kelt	Jerusalem District	21.10.1978			31.836508	35.37499	10.0	0	0	0	0		desert-edge	not_found	FALSE	Autumn
Not_found	0	0	0	0	0	0	0	0	ABSENT	5397	Ptyodactylus guttatus Heyden, 1827	nr. 'Ein el Murra in canyon	Southern District	19.05.1956			30.835693	34.772166	5.0	0	0	0	0		semi-arid	not_found	FALSE	Spring
Not_found	0	0	0	0	0	0	0	0	ABSENT	14980	Ptyodactylus guttatus Heyden, 1827	nr New Sha'are Zedeq Hospital IG 16801310	Jerusalem District	05.10.1980			31.771689	35.189076	10.0	0	0	0	0		desert-edge	not_found	FALSE	Autumn
Not_found	0	0	0	0	0	0	0	0	ABSENT	5763	Ptyodactylus guttatus Heyden, 1827	Jerusalem	Jerusalem District	01.07.1957			31.780707	35.220748	7.0	0	0	0	0		desert-edge	not_found	FALSE	Summer
Not_found	0	0	0	0	0	0	0	0	ABSENT	1657	Ptyodactylus guttatus Heyden, 1827	Palestine, Wadi Araba	Jerusalem District	19.03.1947			31.943005	35.294808	3.0	0	0	0	0		desert-edge	not_found	FALSE	Spring
Not_found	0	0	0	0	0	0	0	0	ABSENT	12729	Ptyodactylus guttatus Heyden, 1827	Dept. of Zoology building	Jerusalem District	25.09.1973			31.780707	35.220748	9.0	0	0	0	0		desert-edge	not_found	FALSE	Autumn
Not_found	0	0	0	0	0	0	0	0	ABSENT	14971	Ptyodactylus guttatus Heyden, 1827	nr New Sha'are Zedeq Hospital IG 16801310	Jerusalem District	23.04.1980			31.771689	35.189076	4.0	0	0	0	0		desert-edge	not_found	FALSE	Spring
Not_found	0	0	0	0	0	0	0	0	ABSENT	14560	Ptyodactylus guttatus Heyden, 1827	Moshav Dor IG 14342335	Northern District	01.07.1979			32.695698	34.926584	7.0	0	0	0	0		mediterranean	not_found	FALSE	Summer
Not_found	0	0	0	0	0	0	0	0	ABSENT	18208	Ptyodactylus puiseuxi Boutan, 1893	Qusbiya	Outside Israel	24.05.1987					5.0	0	0	0	0			not_found	FALSE	Spring
Not_found	0	0	0	0	0	0	0	0	ABSENT	6955	Ptyodactylus guttatus Heyden, 1827	Kurnub	Jerusalem District	06.08.1960			31.02575	35.064566	8.0	0	0	0	0		desert-edge	not_found	FALSE	Summer
Not_found	0	0	0	0	0	0	0	0	ABSENT	14638	Ptyodactylus guttatus Heyden, 1827	Mizpe Ramon nr Ma'ale Ha'azma'ut	Southern District	09.06.1979			30.616581	34.792958	6.0	0	0	0	0		semi-arid	not_found	FALSE	Summer
Not_found	0	0	0	0	0	0	0	0	ABSENT	14561	Ptyodactylus guttatus Heyden, 1827	Moshav Dor IG 14342335	Northern District	01.07.1979			32.695698	34.926584	7.0	0	0	0	0		mediterranean	not_found	FALSE	Summer
Not_found	0	0	0	0	0	0	0	0	ABSENT	13026	Ptyodactylus guttatus Heyden, 1827	Jericho: south part of the city area	Jerusalem District	07.08.1967			31.857111	35.458502	8.0	0	0	0	0		desert-edge	not_found	FALSE	Summer
Not_found	0	0	0	0	0	0	0	0	ABSENT	19281	Ptyodactylus guttatus Heyden, 1827	CAPTIVE BORN	Unknown	09.05.1996					5.0	0	0	0	0			not_found	FALSE	Spring
Not_found	0	0	0	0	0	0	0	0	ABSENT	17785	Ptyodactylus guttatus Heyden, 1827	1 km sw Tubas	Northern District	02.01.1986					1.0	0	0	0	0		mediterranean	not_found	FALSE	Winter
Not_found	0	0	0	0	0	0	0	0	ABSENT	14162	Ptyodactylus guttatus Heyden, 1827	Petah Tiqwa: cemetary (nr Industrial area)	Northern District	24.07.1979			32.095932	34.881805	7.0	0	0	0	0		mediterranean	not_found	FALSE	Summer
Not_found	0	0	0	0	0	0	0	0	ABSENT	7870	Ptyodactylus guttatus Heyden, 1827	'Ein Gedi	Southern District	11.11.1962			31.452301	35.386916	11.0	0	0	0	0		semi-arid	not_found	FALSE	Autumn
Not_found	0	0	0	0	0	0	0	0	ABSENT	12181	Ptyodactylus guttatus Heyden, 1827	Israel	Unknown	01.01.1964					1.0	0	0	0	0			not_found	FALSE	Winter
Not_found	0	0	0	0	0	0	0	0	ABSENT	13217	Ptyodactylus puiseuxi Boutan, 1893	Lower Galilee: Hajirat	Northern District	28.06.1969			32.804209	35.226266	6.0	0	0	0	0		mediterranean	not_found	FALSE	Summer
Not_found	0	0	0	0	0	0	0	0	ABSENT	17896	Ptyodactylus puiseuxi Boutan, 1893	Qibbuz Yiftach	Northern District	31.12.1985					12.0	0	0	0	0		mediterranean	not_found	FALSE	Winter
Not_found	0	0	0	0	0	0	0	0	ABSENT	14134	Ptyodactylus guttatus Heyden, 1827	Sede Boqer: SW of	Southern District	15.09.1979			30.832875	34.739776	9.0	0	0	0	0		semi-arid	not_found	FALSE	Autumn
Not_found	0	0	0	0	0	0	0	0	ABSENT	13596	Ptyodactylus guttatus Heyden, 1827	Be'er Yeruham	Southern District	15.06.1976			30.995729	34.911746	6.0	0	0	0	0		semi-arid	not_found	FALSE	Summer
Not_found	0	0	0	0	0	0	0	0	ABSENT	17663	Ptyodactylus guttatus Heyden, 1827	nr Giv'at Hablanim (N of dump) IG btw 130066,130067,131066	Central District	01.03.1967			31.184801	34.79052	3.0	0	0	0	0		semi-arid	not_found	FALSE	Spring
Not_found	0	0	0	0	0	0	0	0	ABSENT	18559	Ptyodactylus guttatus Heyden, 1827	Mash'abbe-Sade	Southern District	31.07.1965					7.0	0	0	0	0		semi-arid	not_found	FALSE	Summer
Not_found	0	0	0	0	0	0	0	0	ABSENT	18559	Ptyodactylus guttatus Heyden, 1827	Mash'abbe-Sade	Southern District	31.07.1965					7.0	0	0	0	0		semi-arid	not_found	FALSE	Summer
Not_found	0	0	0	0	0	0	0	0	ABSENT	14088	Ptyodactylus guttatus Heyden, 1827	Newe Ilan	Jerusalem District	21.04.1980			31.807705	35.083464	4.0	0	0	0	0		desert-edge	not_found	FALSE	Spring
Not_found	0	0	0	0	0	0	0	0	ABSENT	1035	Ptyodactylus guttatus Heyden, 1827	Palestine, Atarot	Jerusalem District	02.10.1945			31.863676	35.215478	10.0	0	0	0	0		desert-edge	not_found	FALSE	Autumn
Not_found	0	0	0	0	0	0	0	0	ABSENT	17593	Ptyodactylus guttatus Heyden, 1827	Manzie Jaber Wadi Qilt	Outside Israel	11.05.1975					5.0	0	0	0	0			not_found	FALSE	Spring
Not_found	0	0	0	0	0	0	0	0	ABSENT	2566	Ptyodactylus guttatus Heyden, 1827	Nahlat Izhak nr. Jerusalem	Jerusalem District	03.01.1954					1.0	0	0	0	0		desert-edge	not_found	FALSE	Winter
Not_found	0	0	0	0	0	0	0	0	ABSENT	6202	Ptyodactylus guttatus Heyden, 1827	Revivim	Central District	23.06.1958			31.043868	34.723041	6.0	0	0	0	0		semi-arid	not_found	FALSE	Summer
Not_found	0	0	0	0	0	0	0	0	ABSENT	5773	Ptyodactylus guttatus Heyden, 1827	10-20 km S of Be'er Sheba, on highway	Central District	30.05.1957			31.10363	34.790873	5.0	0	0	0	0		semi-arid	not_found	FALSE	Spring
Not_found	0	0	0	0	0	0	0	0	ABSENT	18573	Ptyodactylus guttatus Heyden, 1827	Mt Gilbo'a	Northern District	06.08.1965					8.0	0	0	0	0		mediterranean	not_found	FALSE	Summer
Not_found	0	0	0	0	0	0	0	0	ABSENT	18573	Ptyodactylus guttatus Heyden, 1827	Mt Gilbo'a	Northern District	06.08.1965					8.0	0	0	0	0		mediterranean	not_found	FALSE	Summer
Not_found	0	0	0	0	0	0	0	0	ABSENT	6811	Ptyodactylus guttatus Heyden, 1827	Wadi Suenit (Judean Hills) / No Data	Jerusalem District							0	0	0	0		desert-edge	not_found	FALSE
Not_found	0	0	0	0	0	0	0	0	ABSENT	5713	Ptyodactylus guttatus Heyden, 1827	Wadi eth Themele, sand precipice	Southern District	22.04.1956			30.999574	34.697087	4.0	0	0	0	0		semi-arid	not_found	FALSE	Spring
Not_found	0	0	0	0	0	0	0	0	ABSENT	17937	Ptyodactylus puiseuxi Boutan, 1893	S of HaGolan	Northern District	03.07.1987					7.0	0	0	0	0		mediterranean	not_found	FALSE	Summer
Not_found	0	0	0	0	0	0	0	0	ABSENT	14784	Ptyodactylus puiseuxi Boutan, 1893	Israel	Unknown							0	0	0	0			not_found	FALSE
Not_found	0	0	0	0	0	0	0	0	ABSENT	18207	Ptyodactylus guttatus Heyden, 1827	Nahal Zafit, IG 17800424	Southern District	17.10.1986			30.97258	35.293884	10.0	0	0	0	0		semi-arid	not_found	FALSE	Autumn
Not_found	0	0	0	0	0	0	0	0	ABSENT	6804	Ptyodactylus guttatus Heyden, 1827	Wadi Suenit (Judean Hills) / No Data	Jerusalem District							0	0	0	0		desert-edge	not_found	FALSE
Not_found	0	0	0	0	0	0	0	0	ABSENT	13992	Ptyodactylus guttatus Heyden, 1827	Jericho	Jerusalem District	04.12.1979			31.857111	35.458502	12.0	0	0	0	0		desert-edge	not_found	FALSE	Winter
Not_found	0	0	0	0	0	0	0	0	ABSENT	13034	Ptyodactylus guttatus Heyden, 1827	Ein Duyuk	Jerusalem District	07.08.1967			31.895055	35.421609	8.0	0	0	0	0		desert-edge	not_found	FALSE	Summer
Not_found	0	0	0	0	0	0	0	0	ABSENT	6093	Ptyodactylus guttatus Heyden, 1827	Palestine, Kabara	Northern District	01.04.2046			32.656279	35.089793	4.0	0	0	0	0		mediterranean	not_found	FALSE	Spring
Not_found	0	0	0	0	0	0	0	0	ABSENT	13035	Ptyodactylus guttatus Heyden, 1827	N. part of Ein Fashkha	Jerusalem District	07.08.1967			31.714636	35.450728	8.0	0	0	0	0		desert-edge	not_found	FALSE	Summer
Not_found	0	0	0	0	0	0	0	0	ABSENT	1837	Ptyodactylus guttatus Heyden, 1827	Kurnub	Jerusalem District	04.04.1951			31.02575	35.064566	4.0	0	0	0	0		desert-edge	not_found	FALSE	Spring
Not_found	0	0	0	0	0	0	0	0	ABSENT	1045	Ptyodactylus guttatus Heyden, 1827	Hartuv	Jerusalem District	28.02.1955			31.764309	34.999075	2.0	0	0	0	0		desert-edge	not_found	FALSE	Winter
Not_found	0	0	0	0	0	0	0	0	ABSENT	14389	Ptyodactylus hasselquistii (Donndorff, 1798)	No Data	Unknown							0	0	0	0			not_found	FALSE
Not_found	0	0	0	0	0	0	0	0	ABSENT	14389	Ptyodactylus hasselquistii (Donndorff, 1798)	No Data	Unknown							0	0	0	0			not_found	FALSE
Not_found	0	0	0	0	0	0	0	0	ABSENT	23243	Ptyodactylus guttatus Heyden, 1827	Qiriat Shemuel, HUJ Dept. Zool. Bldg	Unknown	25.08.1961					8.0	0	0	0	0			not_found	FALSE	Summer
Not_found	0	0	0	0	0	0	0	0	ABSENT	2646	Ptyodactylus guttatus Heyden, 1827	Tel Yerukham	Southern District	04.05.1954			30.995746	34.919075	5.0	0	0	0	0		semi-arid	not_found	FALSE	Spring
Not_found	0	0	0	0	0	0	0	0	ABSENT	17763	Ptyodactylus guttatus Heyden, 1827	1km SW Tubas	Northern District	02.01.1986			32.32168	35.36952	1.0	0	0	0	0		mediterranean	not_found	FALSE	Winter
Not_found	0	0	0	0	0	0	0	0	ABSENT	13499	Ptyodactylus guttatus Heyden, 1827	20 km S Mehola	Northern District	28.02.1972			32.249175	35.549783	2.0	0	0	0	0		mediterranean	not_found	FALSE	Winter
Not_found	0	0	0	0	0	0	0	0	ABSENT	6796	Ptyodactylus guttatus Heyden, 1827	H.U.J. Campus	Jerusalem District	15.10.1959			31.780707	35.220748	10.0	0	0	0	0		desert-edge	not_found	FALSE	Autumn
Not_found	0	0	0	0	0	0	0	0	ABSENT	12010	Ptyodactylus guttatus Heyden, 1827	parents: Hartuv	Jerusalem District							0	0	0	0		desert-edge	not_found	FALSE
Not_found	0	0	0	0	0	0	0	0	ABSENT	12010	Ptyodactylus guttatus Heyden, 1827	parents: Hartuv	Jerusalem District							0	0	0	0		desert-edge	not_found	FALSE
Not_found	0	0	0	0	0	0	0	0	ABSENT	13015	Ptyodactylus guttatus Heyden, 1827	Sheikh Dhiyab	Northern District	07.11.1967			32.049258	35.425148	11.0	0	0	0	0		mediterranean	not_found	FALSE	Autumn
Not_found	0	0	0	0	0	0	0	0	ABSENT	13969	Ptyodactylus puiseuxi Boutan, 1893	Mt. Hermon: 'En Hawarat (below Majdel Shams)	Northern District	29.05.1979					5.0	0	0	0	0		mediterranean	not_found	FALSE	Spring
Not_found	0	0	0	0	0	0	0	0	ABSENT	19895	Ptyodactylus guttatus Heyden, 1827	Israel	Unknown							0	0	0	0			not_found	FALSE
Not_found	0	0	0	0	0	0	0	0	ABSENT	17588	Ptyodactylus guttatus Heyden, 1827	Jerusalem	Jerusalem District	04.01.1979			31.771687	35.231303	1.0	0	0	0	0		desert-edge	not_found	FALSE	Winter
Not_found	0	0	0	0	0	0	0	0	ABSENT	14345	Ptyodactylus guttatus Heyden, 1827	Israel	Unknown							0	0	0	0			not_found	FALSE
Not_found	0	0	0	0	0	0	0	0	ABSENT	2481	Ptyodactylus guttatus Heyden, 1827	Jerusalem	Jerusalem District	01.06.1953			31.780707	35.220748	6.0	0	0	0	0		desert-edge	not_found	FALSE	Summer
Not_found	0	0	0	0	0	0	0	0	ABSENT	23385	Ptyodactylus guttatus Heyden, 1827	Hadassa Ein-Karem, Parasitology Dept.	Jerusalem District	03.09.2005					9.0	0	0	0	0		desert-edge	not_found	FALSE	Autumn
Not_found	0	0	0	0	0	0	0	0	ABSENT	12360	Ptyodactylus puiseuxi Boutan, 1893	Kare Deshe	Northern District	14.04.1970			32.862338	35.552137	4.0	0	0	0	0		mediterranean	not_found	FALSE	Spring
Not_found	0	0	0	0	0	0	0	0	ABSENT	12360	Ptyodactylus puiseuxi Boutan, 1893	Kare Deshe	Northern District	14.04.1970			32.862338	35.552137	4.0	0	0	0	0		mediterranean	not_found	FALSE	Spring
Not_found	0	0	0	0	0	0	0	0	ABSENT	23841	Ptyodactylus guttatus Heyden, 1827	Kfar Daniel, "Gan Taf Ba-Teva" Kindergarden	Central District	13.08.2009					8.0	0	0	0	0		semi-arid	not_found	FALSE	Summer
Not_found	0	0	0	0	0	0	0	0	ABSENT	14925	Ptyodactylus puiseuxi Boutan, 1893	nr Kefar Nahum IG 20322538, -180m	Northern District	26.07.1982			32.878532	35.565023	7.0	0	0	0	0		mediterranean	not_found	FALSE	Summer
Not_found	0	0	0	0	0	0	0	0	ABSENT	5738	Ptyodactylus hasselquistii (Donndorff, 1798)	Eilat: William's House	Southern District	28.09.1951			29.519123	34.930533	9.0	0	0	0	0		semi-arid	not_found	FALSE	Autumn
Not_found	0	0	0	0	0	0	0	0	ABSENT	2785	Ptyodactylus guttatus Heyden, 1827	Jerusalem	Jerusalem District	21.08.1954			31.780707	35.220748	8.0	0	0	0	0		desert-edge	not_found	FALSE	Summer
Not_found	0	0	0	0	0	0	0	0	ABSENT	14985	Ptyodactylus guttatus Heyden, 1827	nr New Sha'are Zedeq Hospital IG 16801310	Jerusalem District	17.08.1980			31.771689	35.189076	8.0	0	0	0	0		desert-edge	not_found	FALSE	Summer
Not_found	0	0	0	0	0	0	0	0	ABSENT	14293	Ptyodactylus puiseuxi Boutan, 1893	'Ein Hawarat under Majdal Shams	Northern District	29.05.1979					5.0	0	0	0	0		mediterranean	not_found	FALSE	Spring
Not_found	0	0	0	0	0	0	0	0	ABSENT	14293	Ptyodactylus puiseuxi Boutan, 1893	'Ein Hawarat under Majdal Shams	Northern District	29.05.1979					5.0	0	0	0	0		mediterranean	not_found	FALSE	Spring
Not_found	0	0	0	0	0	0	0	0	ABSENT	18583	Ptyodactylus guttatus Heyden, 1827	CAPTIVE BRED	Unknown							0	0	0	0			not_found	FALSE
Not_found	0	0	0	0	0	0	0	0	ABSENT	7647	Ptyodactylus guttatus Heyden, 1827	Jerusalem	Jerusalem District	08.10.1960			31.780707	35.220748	10.0	0	0	0	0		desert-edge	not_found	FALSE	Autumn
Not_found	0	0	0	0	0	0	0	0	ABSENT	14458	Ptyodactylus guttatus Heyden, 1827	nr Ma'ale Efrayim +175m	Northern District	04.06.1981			32.069138	35.400837	6.0	0	0	0	0		mediterranean	not_found	FALSE	Summer
Not_found	0	0	0	0	0	0	0	0	ABSENT	14926	Ptyodactylus puiseuxi Boutan, 1893	Yehudiyya Forest ca IG 21632620	Northern District	06.04.1980			32.951985	35.705421	4.0	0	0	0	0		mediterranean	not_found	FALSE	Spring
Not_found	0	0	0	0	0	0	0	0	ABSENT	14952	Ptyodactylus hasselquistii (Donndorff, 1798)	Elat Field School	Southern District	05.11.1984					11.0	0	0	0	0		semi-arid	not_found	FALSE	Autumn
Not_found	0	0	0	0	0	0	0	0	ABSENT	13712	Ptyodactylus guttatus Heyden, 1827	En-Gedi	Jerusalem District	14.06.1975			31.452301	35.386916	6.0	0	0	0	0		desert-edge	not_found	FALSE	Summer
Not_found	0	0	0	0	0	0	0	0	ABSENT	2230	Ptyodactylus guttatus Heyden, 1827	Ruheibe	Central District	20.05.1953			31.030559	34.565997	5.0	0	0	0	0		semi-arid	not_found	FALSE	Spring
Not_found	0	0	0	0	0	0	0	0	ABSENT	7025	Ptyodactylus guttatus Heyden, 1827	Mitzpe Ramon	Southern District	17.10.1960			30.609398	34.803417	10.0	0	0	0	0		semi-arid	not_found	FALSE	Autumn
Not_found	0	0	0	0	0	0	0	0	ABSENT	12951	Ptyodactylus guttatus Heyden, 1827	btw. Kefar Daniyyel and Gimzo	Central District	17.02.1975			31.906678	34.935327	2.0	0	0	0	0		semi-arid	not_found	FALSE	Winter
Not_found	0	0	0	0	0	0	0	0	ABSENT	13710	Ptyodactylus guttatus Heyden, 1827	Arad	Jerusalem District	16.04.1973			31.257621	35.210159	4.0	0	0	0	0		desert-edge	not_found	FALSE	Spring
Not_found	0	0	0	0	0	0	0	0	ABSENT	6962	Ptyodactylus guttatus Heyden, 1827	Jerusalem	Jerusalem District	01.08.1959			31.780707	35.220748	8.0	0	0	0	0		desert-edge	not_found	FALSE	Summer
Not_found	0	0	0	0	0	0	0	0	ABSENT	14621	Ptyodactylus guttatus Heyden, 1827	Wadi el Ahmar (nr Ma'ale Efrayyim)	Northern District	27.03.1980			32.078102	35.432631	3.0	0	0	0	0		mediterranean	not_found	FALSE	Spring
Not_found	0	0	0	0	0	0	0	0	ABSENT	6089	Ptyodactylus guttatus Heyden, 1827	Wadi N of Ras Umm Jorfan	Southern District	28.11.1949			30.696213	34.884472	11.0	0	0	0	0		semi-arid	not_found	FALSE	Autumn
Not_found	0	0	0	0	0	0	0	0	ABSENT	10154	Ptyodactylus guttatus Heyden, 1827	Nahal Tzin, below Ma'ale 'Aqrabim; FI	Southern District	01.09.1965			30.887667	35.000971	9.0	0	0	0	0		semi-arid	not_found	FALSE	Autumn
Not_found	0	0	0	0	0	0	0	0	ABSENT	14972	Ptyodactylus guttatus Heyden, 1827	nr New Sha'are Zedeq Hospital IG 16801310	Jerusalem District	23.04.1980			31.771689	35.189076	4.0	0	0	0	0		desert-edge	not_found	FALSE	Spring
Not_found	0	0	0	0	0	0	0	0	ABSENT	10884	Ptyodactylus guttatus Heyden, 1827	Wadi Ramon: Trias area	Southern District	12.01.1969			30.585262	34.88171	1.0	0	0	0	0		semi-arid	not_found	FALSE	Winter
Not_found	0	0	0	0	0	0	0	0	ABSENT	10309	Ptyodactylus hasselquistii (Donndorff, 1798)	Eilat	Southern District	02.09.1966			29.570616	34.967546	9.0	0	0	0	0		semi-arid	not_found	FALSE	Autumn
Not_found	0	0	0	0	0	0	0	0	ABSENT	2283	Ptyodactylus guttatus Heyden, 1827	Wadi Raman	Southern District	01.05.1953			30.598541	34.793035	5.0	0	0	0	0		semi-arid	not_found	FALSE	Spring
Not_found	0	0	0	0	0	0	0	0	ABSENT	6805	Ptyodactylus guttatus Heyden, 1827	Wadi Suenit (Judean Hills) / No Data	Jerusalem District							0	0	0	0		desert-edge	not_found	FALSE
Not_found	0	0	0	0	0	0	0	0	ABSENT	17764	Ptyodactylus guttatus Heyden, 1827	1km SW Tubas	Northern District	02.01.1986			32.32168	35.36952	1.0	0	0	0	0		mediterranean	not_found	FALSE	Winter
Not_found	0	0	0	0	0	0	0	0	ABSENT	13506	Ptyodactylus guttatus Heyden, 1827	nr Lahav	Central District	31.05.1976			31.347223	34.816082	5.0	0	0	0	0		semi-arid	not_found	FALSE	Spring
Not_found	0	0	0	0	0	0	0	0	ABSENT	19233	Ptyodactylus guttatus Heyden, 1827	Israel	Unknown							0	0	0	0			not_found	FALSE
Not_found	0	0	0	0	0	0	0	0	ABSENT	19746	Ptyodactylus guttatus Heyden, 1827	PARENTS: Dimona-Kfar Yerukham (10.11.1962)(Katzenelson)	Southern District	09.01.1963					1.0	0	0	0	0		semi-arid	not_found	FALSE	Winter
Not_found	0	0	0	0	0	0	0	0	ABSENT	19746	Ptyodactylus guttatus Heyden, 1827	PARENTS: Dimona-Kfar Yerukham (10.11.1962)(Katzenelson)	Southern District	09.01.1963					1.0	0	0	0	0		semi-arid	not_found	FALSE	Winter
Not_found	0	0	0	0	0	0	0	0	ABSENT	14366	Ptyodactylus guttatus Heyden, 1827	nr Gitit	Northern District	26.03.1980			32.099808	35.394546	3.0	0	0	0	0		mediterranean	not_found	FALSE	Spring
Not_found	0	0	0	0	0	0	0	0	ABSENT	12412	Ptyodactylus guttatus Heyden, 1827	Israel	Unknown	01.01.1966					1.0	0	0	0	0			not_found	FALSE	Winter
Not_found	0	0	0	0	0	0	0	0	ABSENT	14137	Ptyodactylus guttatus Heyden, 1827	"Hirbet Rimon" nr Lahav	Central District	14.05.1979			31.371714	34.865386	5.0	0	0	0	0		semi-arid	not_found	FALSE	Spring
Not_found	0	0	0	0	0	0	0	0	ABSENT	7632	Ptyodactylus guttatus Heyden, 1827	Jerusalem	Jerusalem District				31.780707	35.220748		0	0	0	0		desert-edge	not_found	FALSE
Not_found	0	0	0	0	0	0	0	0	ABSENT	13041	Ptyodactylus puiseuxi Boutan, 1893	Kare Deshe	Northern District	14.04.1970			32.862367	35.541453	4.0	0	0	0	0		mediterranean	not_found	FALSE	Spring
Not_found	0	0	0	0	0	0	0	0	ABSENT	13041	Ptyodactylus puiseuxi Boutan, 1893	Kare Deshe	Northern District	14.04.1970			32.862367	35.541453	4.0	0	0	0	0		mediterranean	not_found	FALSE	Spring
Not_found	0	0	0	0	0	0	0	0	ABSENT	13606	Ptyodactylus guttatus Heyden, 1827	Mashabe Sade settlement	Central District	01.08.1965			31.004413	34.789207	8.0	0	0	0	0		semi-arid	not_found	FALSE	Summer
Not_found	0	0	0	0	0	0	0	0	ABSENT	13836	Ptyodactylus guttatus Heyden, 1827	S of Agur: in bunker	Central District	05.09.1979			31.678434	34.899078	9.0	0	0	0	0		semi-arid	not_found	FALSE	Autumn
Not_found	0	0	0	0	0	0	0	0	ABSENT	18556	Ptyodactylus guttatus Heyden, 1827	Mash'abbe-Sade	Southern District	31.07.1965					7.0	0	0	0	0		semi-arid	not_found	FALSE	Summer
Not_found	0	0	0	0	0	0	0	0	ABSENT	18556	Ptyodactylus guttatus Heyden, 1827	Mash'abbe-Sade	Southern District	31.07.1965					7.0	0	0	0	0		semi-arid	not_found	FALSE	Summer
Not_found	0	0	0	0	0	0	0	0	ABSENT	13706	Ptyodactylus guttatus Heyden, 1827	ca. 15 km W of Arad	Jerusalem District	31.05.1976			31.257518	35.042177	5.0	0	0	0	0		desert-edge	not_found	FALSE	Spring
Not_found	0	0	0	0	0	0	0	0	ABSENT	2164	Ptyodactylus guttatus Heyden, 1827	btw. Revivim & Audg'a	Southern District	10.02.1952					2.0	0	0	0	0		semi-arid	not_found	FALSE	Winter
Not_found	0	0	0	0	0	0	0	0	ABSENT	11041	Ptyodactylus guttatus Heyden, 1827	Jalame	Northern District	28.06.1969			32.719404	35.096112	6.0	0	0	0	0		mediterranean	not_found	FALSE	Summer
Not_found	0	0	0	0	0	0	0	0	ABSENT	13028	Ptyodactylus guttatus Heyden, 1827	under the bridge	Northern District	07.09.1967			32.064773	35.247272	9.0	0	0	0	0		mediterranean	not_found	FALSE	Autumn
Not_found	0	0	0	0	0	0	0	0	ABSENT	24326	Ptyodactylus guttatus Heyden, 1827	Jerusalem: Ha-Ma'apilim street	Jerusalem District	25.06.2017					6.0	0	0	0	0		desert-edge	not_found	FALSE	Summer
Not_found	0	0	0	0	0	0	0	0	ABSENT	12680	Ptyodactylus guttatus Heyden, 1827	Jerusalem-Jericho road E of Eizariya	Jerusalem District	25.01.1973			31.78519	35.287264	1.0	0	0	0	0		desert-edge	not_found	FALSE	Winter
Not_found	0	0	0	0	0	0	0	0	ABSENT	18579	Ptyodactylus guttatus Heyden, 1827	"caught outside" [prob. Jerusalem: Q.Shmuel OR Russian comp]	Jerusalem District	01.01.1966					1.0	0	0	0	0		desert-edge	not_found	FALSE	Winter
Not_found	0	0	0	0	0	0	0	0	ABSENT	14165	Ptyodactylus guttatus Heyden, 1827	Sede Boqer: opp. Midrasha	Southern District	15.08.1979			30.851057	34.781506	8.0	0	0	0	0		semi-arid	not_found	FALSE	Summer
Not_found	0	0	0	0	0	0	0	0	ABSENT	1789	Ptyodactylus guttatus Heyden, 1827	Bet Din Zwai Jerusalem	Jerusalem District	09.11.1950			31.780707	35.220748	11.0	0	0	0	0		desert-edge	not_found	FALSE	Autumn
Not_found	0	0	0	0	0	0	0	0	ABSENT	1786	Ptyodactylus guttatus Heyden, 1827	Wadi N of Ras Umm Jurfan	Southern District	28.11.1949			30.696213	34.884472	11.0	0	0	0	0		semi-arid	not_found	FALSE	Autumn
Not_found	0	0	0	0	0	0	0	0	ABSENT	12874	Ptyodactylus guttatus Heyden, 1827	Dead Sea Valley	Jerusalem District	03.04.1973			31.722734	35.460245	4.0	0	0	0	0		desert-edge	not_found	FALSE	Spring
Not_found	0	0	0	0	0	0	0	0	ABSENT	24128	Ptyodactylus guttatus Heyden, 1827	Israel	Unknown							0	0	0	0			not_found	FALSE
Not_found	0	0	0	0	0	0	0	0	ABSENT	6530	Ptyodactylus puiseuxi Boutan, 1893	Tiberias: on basalt stones at the shore, 3-6km S of the town	Northern District	05.11.1959					11.0	0	0	0	0		mediterranean	not_found	FALSE	Autumn
Not_found	0	0	0	0	0	0	0	0	ABSENT	7812	Ptyodactylus hasselquistii (Donndorff, 1798)	'Ein Qetura	Southern District	24.04.1962			30.030837	35.070132	4.0	0	0	0	0		semi-arid	not_found	FALSE	Spring
Not_found	0	0	0	0	0	0	0	0	ABSENT	18219	Ptyodactylus guttatus Heyden, 1827	Enot Deqalim	Jerusalem District	17.05.1989					5.0	0	0	0	0		desert-edge	not_found	FALSE	Spring
Not_found	0	0	0	0	0	0	0	0	ABSENT	10160	Ptyodactylus guttatus Heyden, 1827	Mash'abei Sade (on the houses)	Southern District	01.08.1965			31.004413	34.789207	8.0	0	0	0	0		semi-arid	not_found	FALSE	Summer
Not_found	0	0	0	0	0	0	0	0	ABSENT	10160	Ptyodactylus guttatus Heyden, 1827	Mash'abei Sade (on the houses)	Southern District	01.08.1965			31.004413	34.789207	8.0	0	0	0	0		semi-arid	not_found	FALSE	Summer
Not_found	0	0	0	0	0	0	0	0	ABSENT	10160	Ptyodactylus guttatus Heyden, 1827	Mash'abei Sade (on the houses)	Southern District	01.08.1965			31.004413	34.789207	8.0	0	0	0	0		semi-arid	not_found	FALSE	Summer
Not_found	0	0	0	0	0	0	0	0	ABSENT	14616	Ptyodactylus guttatus Heyden, 1827	Jericho IG 19271397 (old British police station)	Jerusalem District	31.03.1982			31.849913	35.45003	3.0	0	0	0	0		desert-edge	not_found	FALSE	Spring
Not_found	0	0	0	0	0	0	0	0	ABSENT	13990	Ptyodactylus guttatus Heyden, 1827	Wadi 'Arava: 2 km N Yotvata	Southern District	23.11.1978			29.892806	35.059964	11.0	0	0	0	0		semi-arid	not_found	FALSE	Autumn
Not_found	0	0	0	0	0	0	0	0	ABSENT	2091	Ptyodactylus puiseuxi Boutan, 1893	Palestine, Hule	Northern District	25.05.1947			33.105622	35.606657	5.0	0	0	0	0		mediterranean	not_found	FALSE	Spring
Not_found	0	0	0	0	0	0	0	0	ABSENT	13703	Ptyodactylus guttatus Heyden, 1827	Arad road (Karst's cave)	Central District	15.11.1970			31.270913	34.958151	11.0	0	0	0	0		semi-arid	not_found	FALSE	Autumn
Not_found	0	0	0	0	0	0	0	0	ABSENT	19747	Ptyodactylus guttatus Heyden, 1827	PARENTS: Dimona-Kfar Yerukham (10.11.1962)(Katzenelson)	Southern District	09.01.1963					1.0	0	0	0	0		semi-arid	not_found	FALSE	Winter
Not_found	0	0	0	0	0	0	0	0	ABSENT	19747	Ptyodactylus guttatus Heyden, 1827	PARENTS: Dimona-Kfar Yerukham (10.11.1962)(Katzenelson)	Southern District	09.01.1963					1.0	0	0	0	0		semi-arid	not_found	FALSE	Winter
Not_found	0	0	0	0	0	0	0	0	ABSENT	18049	Ptyodactylus guttatus Heyden, 1827	"En Netafim"		12.08.1986					8.0	0	0	0	0			not_found	FALSE	Summer
Not_found	0	0	0	0	0	0	0	0	ABSENT	12370	Ptyodactylus guttatus Heyden, 1827	Jerusalem: Gan HaNasi	Jerusalem District	17.12.1970			31.780707	35.220748	12.0	0	0	0	0		desert-edge	not_found	FALSE	Winter
Not_found	0	0	0	0	0	0	0	0	ABSENT	12979	Ptyodactylus puiseuxi Boutan, 1893	Mezudat Yesha'	Northern District	10.09.1974			33.11208	35.558473	9.0	0	0	0	0		mediterranean	not_found	FALSE	Autumn
Not_found	0	0	0	0	0	0	0	0	ABSENT	19897	Ptyodactylus guttatus Heyden, 1827	Israel	Unknown							0	0	0	0			not_found	FALSE
Not_found	0	0	0	0	0	0	0	0	ABSENT	14922	Ptyodactylus guttatus Heyden, 1827	Hirbet Bani Fadil	Southern District	04.06.1981					6.0	0	0	0	0		semi-arid	not_found	FALSE	Summer
Not_found	0	0	0	0	0	0	0	0	ABSENT	7381	Ptyodactylus guttatus Heyden, 1827	btw. Dimona & Kefar Yerokham	Central District	11.09.1962			31.013866	34.958815	9.0	0	0	0	0		semi-arid	not_found	FALSE	Autumn
Not_found	0	0	0	0	0	0	0	0	ABSENT	17936	Ptyodactylus puiseuxi Boutan, 1893	S of HaGolan	Northern District	03.07.1987					7.0	0	0	0	0		mediterranean	not_found	FALSE	Summer
Not_found	0	0	0	0	0	0	0	0	ABSENT	5730	Ptyodactylus guttatus Heyden, 1827	Haifa: French Mt. Carmel	Haifa District	05.05.1956			32.787787	34.98501	5.0	0	0	0	0		mediterranean	not_found	FALSE	Spring
Not_found	0	0	0	0	0	0	0	0	ABSENT	7096	Ptyodactylus guttatus Heyden, 1827	Animal House, see FI	Unknown	14.04.1961					4.0	0	0	0	0			not_found	FALSE	Spring
Not_found	0	0	0	0	0	0	0	0	ABSENT	2216	Ptyodactylus guttatus Heyden, 1827	nr. Tell Rekhme	Southern District	21.04.1953			30.995746	34.919075	4.0	0	0	0	0		semi-arid	not_found	FALSE	Spring
Not_found	0	0	0	0	0	0	0	0	ABSENT	2478	Ptyodactylus guttatus Heyden, 1827	Jerusalem	Jerusalem District	06.06.1953			31.780707	35.220748	6.0	0	0	0	0		desert-edge	not_found	FALSE	Summer
Not_found	0	0	0	0	0	0	0	0	ABSENT	17939	Ptyodactylus guttatus Heyden, 1827	S of HaGolan	Northern District	03.07.1987					7.0	0	0	0	0		mediterranean	not_found	FALSE	Summer
Not_found	0	0	0	0	0	0	0	0	ABSENT	23608	Ptyodactylus guttatus Heyden, 1827	Giv'at Ram Campus HUJ: ESE building	Jerusalem District	28.10.1997					10.0	0	0	0	0		desert-edge	not_found	FALSE	Autumn
Not_found	0	0	0	0	0	0	0	0	ABSENT	19301	Ptyodactylus guttatus Heyden, 1827	Nof HaGilbo'a road	Northern District	09.04.1998					4.0	0	0	0	0		mediterranean	not_found	FALSE	Spring
Not_found	0	0	0	0	0	0	0	0	ABSENT	5858	Ptyodactylus guttatus Heyden, 1827	Tantura	Northern District	01.05.1957			32.610012	34.916196	5.0	0	0	0	0		mediterranean	not_found	FALSE	Spring
Not_found	0	0	0	0	0	0	0	0	ABSENT	17649	Ptyodactylus puiseuxi Boutan, 1893	Lower Galilee: rocky ("karst") hill E of Shefar'am	Northern District	27.06.1969					6.0	0	0	0	0		mediterranean	not_found	FALSE	Summer
Not_found	0	0	0	0	0	0	0	0	ABSENT	23283	Ptyodactylus guttatus Heyden, 1827	Zoology Dept.	Unknown	10.09.1957					9.0	0	0	0	0			not_found	FALSE	Autumn
Not_found	0	0	0	0	0	0	0	0	ABSENT	7099	Ptyodactylus guttatus Heyden, 1827	Aro'er (W. of Dimona)	Central District	19.05.1961			31.149194	34.97944	5.0	0	0	0	0		semi-arid	not_found	FALSE	Spring
Not_found	0	0	0	0	0	0	0	0	ABSENT	18585	Ptyodactylus guttatus Heyden, 1827	CAPTIVE BRED	Unknown							0	0	0	0			not_found	FALSE
Not_found	0	0	0	0	0	0	0	0	ABSENT	7243	Ptyodactylus guttatus Heyden, 1827	Jerusalem-Tel Aviv highway, km 30-35	Jerusalem District	17.02.1962			31.911091	34.893025	2.0	0	0	0	0		desert-edge	not_found	FALSE	Winter
Not_found	0	0	0	0	0	0	0	0	ABSENT	18857	Ptyodactylus guttatus Heyden, 1827	Omer, IG 13480751	Central District	22.10.1958			31.267026	34.840561	10.0	0	0	0	0		semi-arid	not_found	FALSE	Autumn
Not_found	0	0	0	0	0	0	0	0	ABSENT	18255	Ptyodactylus guttatus Heyden, 1827	Ma'ayan Zevi	Haifa District	01.02.1988					2.0	0	0	0	0		mediterranean	not_found	FALSE	Winter
Not_found	0	0	0	0	0	0	0	0	ABSENT	18255	Ptyodactylus guttatus Heyden, 1827	Ma'ayan Zevi	Haifa District	01.02.1988					2.0	0	0	0	0		mediterranean	not_found	FALSE	Winter
Not_found	0	0	0	0	0	0	0	0	ABSENT	2200	Ptyodactylus guttatus Heyden, 1827	nr. S'dom	Jerusalem District	04.04.1953			31.069876	35.397709	4.0	0	0	0	0		desert-edge	not_found	FALSE	Spring
Not_found	0	0	0	0	0	0	0	0	ABSENT	14147	Ptyodactylus guttatus Heyden, 1827	Petah Tiqwa: cemetary (nr Industrial area)	Northern District	24.07.1979			32.095932	34.881805	7.0	0	0	0	0		mediterranean	not_found	FALSE	Summer
Not_found	0	0	0	0	0	0	0	0	ABSENT	17530	Ptyodactylus guttatus Heyden, 1827	Russian compound	Jerusalem District	13.10.1983			31.779804	35.226026	10.0	0	0	0	0		desert-edge	not_found	FALSE	Autumn
Not_found	0	0	0	0	0	0	0	0	ABSENT	10863	Ptyodactylus puiseuxi Boutan, 1893	nr. Tiberias - Meghar crossroads	Northern District	01.12.1969					12.0	0	0	0	0		mediterranean	not_found	FALSE	Winter
Not_found	0	0	0	0	0	0	0	0	ABSENT	10150	Ptyodactylus hasselquistii (Donndorff, 1798)	Elath	Southern District	28.08.1965			29.54623	34.952127	8.0	0	0	0	0		semi-arid	not_found	FALSE	Summer
Not_found	0	0	0	0	0	0	0	0	ABSENT	23216	Ptyodactylus puiseuxi Boutan, 1893	Birket-Mann	Northern District	29.05.1979					5.0	0	0	0	0		mediterranean	not_found	FALSE	Spring
Not_found	0	0	0	0	0	0	0	0	ABSENT	19990	Ptyodactylus puiseuxi Boutan, 1893	Poria road	Northern District	31.03.1964					3.0	0	0	0	0		mediterranean	not_found	FALSE	Spring
Not_found	0	0	0	0	0	0	0	0	ABSENT	18560	Ptyodactylus guttatus Heyden, 1827	Mash'abbe-Sade	Southern District	31.07.1965					7.0	0	0	0	0		semi-arid	not_found	FALSE	Summer
Not_found	0	0	0	0	0	0	0	0	ABSENT	18560	Ptyodactylus guttatus Heyden, 1827	Mash'abbe-Sade	Southern District	31.07.1965					7.0	0	0	0	0		semi-arid	not_found	FALSE	Summer
Not_found	0	0	0	0	0	0	0	0	ABSENT	19588	Ptyodactylus guttatus Heyden, 1827	Hazeva Field Study School (SPNI)	Southern District	24.09.1994			30.775076	35.239381	9.0	0	0	0	0		semi-arid	not_found	FALSE	Autumn
Not_found	0	0	0	0	0	0	0	0	ABSENT	2223	Ptyodactylus guttatus Heyden, 1827	Be'er Sheva	Southern District	05.11.1953			31.247934	34.790245	11.0	0	0	0	0		semi-arid	not_found	FALSE	Autumn
Not_found	0	0	0	0	0	0	0	0	ABSENT	2223	Ptyodactylus guttatus Heyden, 1827	Be'er Sheva	Southern District	05.11.1953			31.247934	34.790245	11.0	0	0	0	0		semi-arid	not_found	FALSE	Autumn
Not_found	0	0	0	0	0	0	0	0	ABSENT	14120	Ptyodactylus guttatus Heyden, 1827	Petah-Tiqwa: cemetary	Northern District	18.03.1979			32.095932	34.881805	3.0	0	0	0	0		mediterranean	not_found	FALSE	Spring
Not_found	0	0	0	0	0	0	0	0	ABSENT	1840	Ptyodactylus guttatus Heyden, 1827	Wadi Fukra	Outside Israel							0	0	0	0			not_found	FALSE
Not_found	0	0	0	0	0	0	0	0	ABSENT	11987	Ptyodactylus guttatus Heyden, 1827	Jerusalem: near the old city	Jerusalem District	04.07.1970			31.780707	35.220748	7.0	0	0	0	0		desert-edge	not_found	FALSE	Summer
Not_found	0	0	0	0	0	0	0	0	ABSENT	17414	Ptyodactylus guttatus Heyden, 1827	Jerusalem	Jerusalem District	01.08.1978			31.780707	35.220748	8.0	0	0	0	0		desert-edge	not_found	FALSE	Summer
Not_found	0	0	0	0	0	0	0	0	ABSENT	14720	Ptyodactylus puiseuxi Boutan, 1893	Mazra'at Quneitra	Northern District	06.05.1980					5.0	0	0	0	0		mediterranean	not_found	FALSE	Spring
Not_found	0	0	0	0	0	0	0	0	ABSENT	14720	Ptyodactylus puiseuxi Boutan, 1893	Mazra'at Quneitra	Northern District	06.05.1980					5.0	0	0	0	0		mediterranean	not_found	FALSE	Spring
Not_found	0	0	0	0	0	0	0	0	ABSENT	14720	Ptyodactylus puiseuxi Boutan, 1893	Mazra'at Quneitra	Northern District	06.05.1980					5.0	0	0	0	0		mediterranean	not_found	FALSE	Spring
Not_found	0	0	0	0	0	0	0	0	ABSENT	14720	Ptyodactylus puiseuxi Boutan, 1893	Mazra'at Quneitra	Northern District	06.05.1980					5.0	0	0	0	0		mediterranean	not_found	FALSE	Spring
Not_found	0	0	0	0	0	0	0	0	ABSENT	14975	Ptyodactylus guttatus Heyden, 1827	nr New Sha'are Zedeq Hospital IG 16801310	Jerusalem District	27.04.1980			31.771689	35.189076	4.0	0	0	0	0		desert-edge	not_found	FALSE	Spring
Not_found	0	0	0	0	0	0	0	0	ABSENT	12180	Ptyodactylus guttatus Heyden, 1827	Israel	Unknown	01.01.1964					1.0	0	0	0	0			not_found	FALSE	Winter
Not_found	0	0	0	0	0	0	0	0	ABSENT	13320	Ptyodactylus guttatus Heyden, 1827	Jerusalem Forest nr Kiryat Yovel	Jerusalem District	01.03.1976					3.0	0	0	0	0		desert-edge	not_found	FALSE	Spring
Not_found	0	0	0	0	0	0	0	0	ABSENT	19222	Ptyodactylus puiseuxi Boutan, 1893	Golan	Northern District	06.05.1996					5.0	0	0	0	0		mediterranean	not_found	FALSE	Spring
Not_found	0	0	0	0	0	0	0	0	ABSENT	14168	Ptyodactylus guttatus Heyden, 1827	Sede Boqer: Midrasha (inside)	Southern District	16.08.1979			30.851057	34.781506	8.0	0	0	0	0		semi-arid	not_found	FALSE	Summer
Not_found	0	0	0	0	0	0	0	0	ABSENT	17387	Ptyodactylus guttatus Heyden, 1827	Nahal Zafit, ca IG 17700428	Southern District	05.10.1984			30.976194	35.283419	10.0	0	0	0	0		semi-arid	not_found	FALSE	Autumn
Not_found	0	0	0	0	0	0	0	0	ABSENT	14771	Ptyodactylus puiseuxi Boutan, 1893	Mt. Meron	Northern District	31.03.1980					3.0	0	0	0	0		mediterranean	not_found	FALSE	Spring
Not_found	0	0	0	0	0	0	0	0	ABSENT	14771	Ptyodactylus puiseuxi Boutan, 1893	Mt. Meron	Northern District	31.03.1980					3.0	0	0	0	0		mediterranean	not_found	FALSE	Spring
Not_found	0	0	0	0	0	0	0	0	ABSENT	18814	Ptyodactylus guttatus Heyden, 1827	HaNegev jnct [IG 134052]	Southern District	15.05.1991			31.058662	34.832976	5.0	0	0	0	0		semi-arid	not_found	FALSE	Spring
Not_found	0	0	0	0	0	0	0	0	ABSENT	18146	Ptyodactylus guttatus Heyden, 1827	Ma'ayan Zvi	Haifa District	01.02.1988					2.0	0	0	0	0		mediterranean	not_found	FALSE	Winter
Not_found	0	0	0	0	0	0	0	0	ABSENT	17991	Ptyodactylus guttatus Heyden, 1827	nr Hazeva, IG ca 17450195	Southern District	19.10.1986			30.76605	35.257134	10.0	0	0	0	0		semi-arid	not_found	FALSE	Autumn
Not_found	0	0	0	0	0	0	0	0	ABSENT	1817	Ptyodactylus guttatus Heyden, 1827	Wadi Umm Begheq	Southern District	04.06.1951					6.0	0	0	0	0		semi-arid	not_found	FALSE	Summer
Not_found	0	0	0	0	0	0	0	0	ABSENT	7111	Ptyodactylus guttatus Heyden, 1827	Jerusalem	Jerusalem District	01.09.1960			31.780707	35.220748	9.0	0	0	0	0		desert-edge	not_found	FALSE	Autumn
Not_found	0	0	0	0	0	0	0	0	ABSENT	18385	Ptyodactylus puiseuxi Boutan, 1893	Qibbuz Shamir	Northern District	01.05.1991					5.0	0	0	0	0		mediterranean	not_found	FALSE	Spring
Not_found	0	0	0	0	0	0	0	0	ABSENT	18246	Ptyodactylus puiseuxi Boutan, 1893	Mt Hermon: Emeq Man	Northern District	25.05.1987					5.0	0	0	0	0		mediterranean	not_found	FALSE	Spring
Not_found	0	0	0	0	0	0	0	0	ABSENT	10974	Ptyodactylus puiseuxi Boutan, 1893	Nahal Kadesh (Is. Grid 201280)	Northern District	27.03.1969			33.114829	35.542413	3.0	0	0	0	0		mediterranean	not_found	FALSE	Spring
Not_found	0	0	0	0	0	0	0	0	ABSENT	14291	Ptyodactylus puiseuxi Boutan, 1893	Mazra'at Quneitra	Northern District	06.05.1980					5.0	0	0	0	0		mediterranean	not_found	FALSE	Spring
Not_found	0	0	0	0	0	0	0	0	ABSENT	14291	Ptyodactylus puiseuxi Boutan, 1893	Mazra'at Quneitra	Northern District	06.05.1980					5.0	0	0	0	0		mediterranean	not_found	FALSE	Spring
Not_found	0	0	0	0	0	0	0	0	ABSENT	14291	Ptyodactylus puiseuxi Boutan, 1893	Mazra'at Quneitra	Northern District	06.05.1980					5.0	0	0	0	0		mediterranean	not_found	FALSE	Spring
Not_found	0	0	0	0	0	0	0	0	ABSENT	14291	Ptyodactylus puiseuxi Boutan, 1893	Mazra'at Quneitra	Northern District	06.05.1980					5.0	0	0	0	0		mediterranean	not_found	FALSE	Spring
Not_found	0	0	0	0	0	0	0	0	ABSENT	24204	Ptyodactylus guttatus Heyden, 1827	HaShfela: 1km NW of Qibbuz Zor'a	Jerusalem District	31.05.2013					5.0	0	0	0	0		desert-edge	not_found	FALSE	Spring
Not_found	0	0	0	0	0	0	0	0	ABSENT	5875	Ptyodactylus guttatus Heyden, 1827	Wadi Raman: Eastern Trias Area	Southern District	28.02.1958			30.589759	34.876482	2.0	0	0	0	0		semi-arid	not_found	FALSE	Winter
Not_found	0	0	0	0	0	0	0	0	ABSENT	10748	Ptyodactylus puiseuxi Boutan, 1893	1 km S of Kefar Kanna	Northern District	13.01.1969					1.0	0	0	0	0		mediterranean	not_found	FALSE	Winter
Not_found	0	0	0	0	0	0	0	0	ABSENT	14708	Ptyodactylus guttatus Heyden, 1827	Mt Gilbo'a "station II" above Hefziba	Northern District	06.02.1980			32.502128	35.252797	2.0	0	0	0	0		mediterranean	not_found	FALSE	Winter
Not_found	0	0	0	0	0	0	0	0	ABSENT	1656	Ptyodactylus guttatus Heyden, 1827	Palestine, Kurnub	Jerusalem District	17.03.1947			31.02575	35.064566	3.0	0	0	0	0		desert-edge	not_found	FALSE	Spring
Not_found	0	0	0	0	0	0	0	0	ABSENT	13505	Ptyodactylus guttatus Heyden, 1827	Jerusalem	Jerusalem District	12.07.1976			31.780707	35.220748	7.0	0	0	0	0		desert-edge	not_found	FALSE	Summer
Not_found	0	0	0	0	0	0	0	0	ABSENT	18588	Ptyodactylus guttatus Heyden, 1827	Be'er-Menuha, ca 16289688	Southern District	29.08.1965			30.308722	35.135251	8.0	0	0	0	0		semi-arid	not_found	FALSE	Summer
Not_found	0	0	0	0	0	0	0	0	ABSENT	19756	Ptyodactylus guttatus Heyden, 1827	Be'er Sheva	Southern District							0	0	0	0		semi-arid	not_found	FALSE
Not_found	0	0	0	0	0	0	0	0	ABSENT	19756	Ptyodactylus guttatus Heyden, 1827	Be'er Sheva	Southern District							0	0	0	0		semi-arid	not_found	FALSE
bochkovi	64	1	0	0	0	0	0	0	ABSENT	18147	Ptyodactylus guttatus Heyden, 1827	Jordan Valley: near Paza'el	Northern District	01.05.1985	tympanum		32.053762	35.428335	5.0	1	0	0	1	0.0	mediterranean	bochkovi	TRUE	Spring
synthesys	65	0	0	0	3	0	1	0	ABSENT	18837	Ptyodactylus guttatus Heyden, 1827	Golan: Afiq	Central District	03.10.1988	tympanum		31.739719	34.883047	10.0	0	4	0	4		semi-arid	synthesys	TRUE	Autumn
bochkovi	66	1	0	0	0	0	0	0	ABSENT	18813	Ptyodactylus guttatus Heyden, 1827	Judean foothills: Gefen	Jerusalem District	18.03.1991	tympanum		31.787875	35.314718	3.0	1	0	0	1	0.0	desert-edge	bochkovi	TRUE	Spring
bochkovi	67	0	5	0	0	0	0	0	ABSENT	18755	Ptyodactylus guttatus Heyden, 1827	Judaen desert: opposite Ma'ale Adumim	Jerusalem District	11.06.1990	tympanum		30.97258	35.293884	6.0	5	0	0	5	0.0	desert-edge	bochkovi	TRUE	Summer
synthesys	68	0	0	1	0	0	1	0	ABSENT	18133	Ptyodactylus guttatus Heyden, 1827	Northern Negev: Lahav: Hirbet Rimon	Southern District	17.04.1996	tympanum				4.0	0	1	1	2		semi-arid	synthesys	TRUE	Spring
bochkovi	69	3	0	0	0	0	8	0	ABSENT	18802	Ptyodactylus guttatus Heyden, 1827	Negev: Nahal Zafit	Southern District	17.10.1986	tympanum		31.058662	34.832976	10.0	3	8	0	11	2.6666666666666665	semi-arid	bochkovi	TRUE	Autumn
synthesys	69	8	0	0	0	0	7	0	ABSENT	18802	Ptyodactylus guttatus Heyden, 1827	Golan: Nahal Zawitan	Central District	06.05.1987	tympanum		31.058662	34.832976	5.0	8	7	0	15	0.875	semi-arid	synthesys	TRUE	Spring
squameum	70	0	6	6	0	2	1	2	ABSENT	18767	Ptyodactylus guttatus Heyden, 1827	Jordan Valley: Hawwat Shemu'el (rocks opposite)	Northern District	15.08.1972	tympanum	on neck			8.0	6	3	8	17	1.8333333333333333	mediterranean	squameum	TRUE	Summer
synthesys	71	1	0	0	0	1	5	0	ABSENT	18679	Ptyodactylus guttatus Heyden, 1827	Golan: Nahal Zawitan	Northern District	06.05.1987	on dorsal phalanges				5.0	1	6	0	7	6.0	mediterranean	synthesys	TRUE	Spring
bochkovi	73	2	0	0	0	0	0	0	ABSENT	18821	Ptyodactylus guttatus Heyden, 1827	opp. Ma'ale Adumim, IG 17791328	Jerusalem District	06.11.1990			31.787892	35.293602	11.0	2	0	0	2	0.0	desert-edge	bochkovi	TRUE	Autumn
squameum	74	3	2	0	0	1	4	0	ABSENT		Ptyodactylus guttatus Heyden, 1827	Golan: Afiq	Central District	03.10.1988	on dorsal phalanges		31.739719	34.883047	10.0	5	5	0	10	1.0	semi-arid	squameum	TRUE	Autumn
bochkovi	78	0	1	0	0	0	0	0	ABSENT	11988	Ptyodactylus guttatus Heyden, 1827	Shomron: 1 km SW of Tubas	Northern District	01.02.1986	tympanum		30.613173	34.861803	2.0	1	0	0	1	0.0	mediterranean	bochkovi	TRUE	Winter
bochkovi	79	0	0	1	0	0	0	0	ABSENT	2916	Ptyodactylus guttatus Heyden, 1827	Israel: Negev desert, Be'er Sheva: HaNegevJunction	Southern District	15.05.1991	tympanum		32.687613	34.940471	5.0	0	0	1	1		semi-arid	bochkovi	TRUE	Spring
synthesys	80	4	1	0	3	3	10	0	PRESSENT	7224	Ptyodactylus guttatus Heyden, 1827	Allegedly Wadi 'Ara	Northern District	01.01.1962			32.446067	35.002858	1.0	5	16	0	21	3.2	mediterranean	synthesys	TRUE	Winter
bochkovi	81	1	3	0	0	0	0	0	ABSENT	7225	Ptyodactylus guttatus Heyden, 1827	Israel: Negev desert, Be'er Sheva: HaNegevJunction	Southern District	15.05.1991	tympanum		32.446067	35.002858	5.0	4	0	0	4	0.0	semi-arid	bochkovi	TRUE	Spring
synthesys	81	1	1	0	4	0	3	2	ABSENT	7225	Ptyodactylus guttatus Heyden, 1827	Golan: Qazbiya	Northern District	24.05.1987	tympanum		32.446067	35.002858	5.0	2	7	2	11	4.5	mediterranean	synthesys	TRUE	Spring
bochkovi	82	1	0	0	0	0	0	0	PRESENT	11033	Ptyodactylus guttatus Heyden, 1827	1 km SW Tubas	Northern District	01.02.1986	tympanum				2.0	1	0	0	1	0.0	mediterranean	bochkovi	TRUE	Winter
bochkovi	83	0	1	0	0	0	0	0	PRESENT	11994	Ptyodactylus guttatus Heyden, 1827	Arad area	Southern District	01.04.1988	tympanum		30.951861	34.720363	4.0	1	0	0	1	0.0	semi-arid	bochkovi	TRUE	Spring
squameum	84	2	0	0	0	0	0	0	ABSENT	13372	Ptyodactylus guttatus Heyden, 1827	Israel: mount Carmel above Nesher	Northern District	15.02.1955	tympanum		32.527826	35.545522	2.0	2	0	0	2	0.0	mediterranean	squameum	TRUE	Winter
bochkovi	85	2	0	0	0	0	1	0	ABSENT	2798	Ptyodactylus guttatus Heyden, 1827	Israel	Northern District		jar		32.844677	35.039346		2	1	0	3	0.5	mediterranean	bochkovi	TRUE
synthesys	85	2	0	0	0	0	1	0	ABSENT	2798	Ptyodactylus guttatus Heyden, 1827	Golan: foot of Rekhes Bashanit	Northern District	24.05.1987	tympanum		32.844677	35.039346	5.0	2	1	0	3	0.5	mediterranean	synthesys	TRUE	Spring
synthesys	87	0	2	0	0	2	2	0	ABSENT	19022	Ptyodactylus oudrii Lataste, 1880	Sinai: Sharemesh Sheikk	Outside Israel	19.12.1968	tympanum				12.0	2	4	0	6	2.0		synthesys	TRUE	Winter
parva	88	1	0	1	0	0	9	0	ABSENT	18259	Ptyodactylus puiseuxi Boutan, 1893	allegedly Wadi 'Ara	Northern District	03.01.1962	tympanum				1.0	1	9	1	11	10.0	mediterranean	parva	TRUE	Winter
synthesys	89	0	0	7	4	0	1	3	ABSENT	12407	Ptyodactylus puiseuxi Boutan, 1893	Coastal Plain: Atlit	Central District	01.04.1955	tympanum		32.801995	35.526278	4.0	0	5	10	15		semi-arid	synthesys	TRUE	Spring
squameum	90	0	1	0	0	0	0	0	ABSENT	2799	Ptyodactylus guttatus Heyden, 1827	Wadi leading to Wadi Rushmijah	Northern District	24.07.1954			32.781477	34.986093	7.0	1	0	0	1	0.0	mediterranean	squameum	TRUE	Summer
squameum	92	4	0	0	0	0	0	0	ABSENT	13393	Ptyodactylus guttatus Heyden, 1827	Israel: mount Carmel above Nesher	Northern District	15.02.1955	tympanum		32.573813	35.545696	2.0	4	0	0	4	0.0	mediterranean	squameum	TRUE	Winter
squameum	94	9	0	0	0	0	0	0	ABSENT	18522	Ptyodactylus puiseuxi Boutan, 1893	[ NO DATA ]	Unknown		tympanum					9	0	0	9	0.0		squameum	TRUE
bochkovi	95	1	5	0	0	0	0	0	ABSENT	18522	Ptyodactylus puiseuxi Boutan, 1893	Negev: Wadi Ramon	Southern District	04.04.1970	tympanum				4.0	6	0	0	6	0.0	semi-arid	bochkovi	TRUE	Spring
inermis	96	2	2	0	5	7	12	0	ABSENT	18270	Ptyodactylus puiseuxi Boutan, 1893	allegedly Wadi 'Ara	Northern District	02.01.1962	tympanum		32.965544	35.69694	1.0	4	24	0	28	6.0	mediterranean	inermis	TRUE	Winter
squameum	97	10	0	0	0	0	0	0	ABSENT	18270	Ptyodactylus puiseuxi Boutan, 1893	Jordan: Wadi Khalid	Northern District	16.01.1987	tympanum		32.965544	35.69694	1.0	10	0	0	10	0.0	mediterranean	squameum	TRUE	Winter
parva	98	1	0	0	0	0	0	0	ABSENT	13594	Ptyodactylus puiseuxi Boutan, 1893	Oak tree forest nr Yahudie	Northern District	15.07.1967			32.925032	35.680679	7.0	1	0	0	1	0.0	mediterranean	parva	TRUE	Summer
parva	99	1	0	0	1	0	0	0	ABSENT	18258	Ptyodactylus puiseuxi Boutan, 1893	Golan? (note: Checkpost = Haifa area)	Haifa District	25.06.1969	tympanum		32.978942	35.728038	6.0	1	1	0	2	1.0	mediterranean	parva	TRUE	Summer
parva	100	3	0	2	0	0	16	1	ABSENT	18672	Ptyodactylus puiseuxi Boutan, 1893	Negev: Mahzevat Ashalim (Ashalim quarry)	Southern District	01.05.1969	tympanum		33.064122	35.831341	5.0	3	16	3	22	6.333333333333333	semi-arid	parva	TRUE	Spring
synthesys	101	0	0	0	0	1	0	0	ABSENT	11999	Ptyodactylus hasselquistii (Donndorff, 1798)	Ma'ayan Tzevi	Central District	28.04.1958	on dorsal phalanges				4.0	0	1	0	1		semi-arid	synthesys	TRUE	Spring
bochkovi	102	2	0	1	0	0	0	0	ABSENT	2915	Ptyodactylus guttatus Heyden, 1827	Coastal Plain: Atlit	Central District	01.04.1955	tympanum		32.687613	34.940471	4.0	2	0	1	3	0.5	semi-arid	bochkovi	TRUE	Spring
squameum	103	1	0	0	0	0	0	0	ABSENT	5966	Ptyodactylus guttatus Heyden, 1827	Galilee: Tiberias	Northern District	16.01.1965	tympanum		32.569491	34.941883	1.0	1	0	0	1	0.0	mediterranean	squameum	TRUE	Winter
synthesys	104	0	0	0	1	3	0	0	ABSENT	13724	Ptyodactylus guttatus Heyden, 1827	NE Galilee and Upper Jordan Valley (Nr. Kare Deshe)	Northern District	14.01.1975	tympanum		32.869584	35.540412	1.0	0	4	0	4		mediterranean	synthesys	TRUE	Winter
squameum	105	2	0	0	0	0	0	0	ABSENT	18592	Ptyodactylus hasselquistii (Donndorff, 1798)	Jordan Valley: Hawwat Shemu'el	Northern District	13.01.1975	on dorsal phalanges		29.54623	34.952127	1.0	2	0	0	2	0.0	mediterranean	squameum	TRUE	Winter
synthesys	112	0	1	0	0	5	0	0	ABSENT	19199	Ptyodactylus guttatus Heyden, 1827	Elat, ca IG 14508843	Southern District	28.08.1965	on dorsal phalanges				8.0	1	5	0	6	5.0	semi-arid	synthesys	TRUE	Summer
bochkovi	113	5	0	0	0	0	0	0	ABSENT	14992	Ptyodactylus guttatus Heyden, 1827	nr New Sha'are Zedeq Hospital IG 16801310	Jerusalem District	09.02.1980			31.771689	35.189076	2.0	5	0	0	5	0.0	desert-edge	bochkovi	TRUE	Winter
bochkovi	114	2	0	0	0	0	0	0	ABSENT	14993	Ptyodactylus guttatus Heyden, 1827	nr New Sha'are Zedeq Hospital IG 16801310	Jerusalem District	09.02.1980			31.771689	35.189076	2.0	2	0	0	2	0.0	desert-edge	bochkovi	TRUE	Winter
bochkovi	115	0	1	1	0	0	0	0	ABSENT	14983	Ptyodactylus guttatus Heyden, 1827	nr New Sha'are Zedeq Hospital IG 16801310	Jerusalem District	15.08.1980			31.771689	35.189076	8.0	1	0	1	2	1.0	desert-edge	bochkovi	TRUE	Summer
